# Supplementary material for: Genome-wide association identifies genomic regions influencing fillet color in Northwest Atlantic salmon (Salmo salar Linnaeus 1758)
Source: Front Genet. 2024 Jul 26;15:1402927. doi: 10.3389/fgene.2024.1402927 (PMC11310022; doi:10.3389/fgene.2024.1402927)
Supplement: Supplementary file 2 [file DataSheet1.zip]

Archive with 6 entries (6 files):
- Genetic data/2018Salmon_filter_dryad.bed
- Genetic data/2018Salmon_filter_dryad.bim
- Genetic data/2018Salmon_filter_dryad.fam
- Genetic data/2019Salmon_filter_dryad.bed
- Genetic data/2019Salmon_filter_dryad.bim
- Genetic data/2019Salmon_filter_dryad.fam
