# Supplementary material for: Genome-wide association identifies genomic regions influencing fillet color in Northwest Atlantic salmon (Salmo salar Linnaeus 1758)
Source: Front Genet. 2024 Jul 26;15:1402927. doi: 10.3389/fgene.2024.1402927 (PMC11310022; doi:10.3389/fgene.2024.1402927)
Supplement: Supplementary file 2 [file DataSheet1.zip › Genetic data/2018Salmon_filter_dryad.bim]

1	AX_520278959	0	154030	G	T
1	AX_520278969	0	394046	T	A
1	AX_520364743	0	598592	G	T
1	AX_520278975	0	619477	A	T
1	AX_520364748	0	660118	T	A
1	AX_520278977	0	954948	T	A
1	AX_520364758	0	1241738	G	A
1	AX_520278995	0	1378187	A	C
1	AX_520364769	0	1402375	T	C
1	AX_520364776	0	1587546	C	A
1	AX_520279008	0	1629279	A	G
1	AX_520364790	0	2001463	C	G
1	AX_520364791	0	2294436	A	G
1	AX_520281201	0	2557552	T	G
1	AX_520281200	0	2562550	A	C
1	AX_88132422	0	2730154	A	G
1	AX_520281178	0	2788564	C	T
1	AX_520366947	0	2865540	G	A
1	AX_87398539	0	2902066	A	G
1	AX_520366942	0	2909587	T	G
1	AX_520281166	0	2951704	T	C
1	AX_520366933	0	2968867	A	C
1	AX_520281160	0	2982063	C	T
1	AX_520281158	0	2996433	C	T
1	AX_520281157	0	3014160	A	C
1	AX_520367008	0	3104815	T	C
1	AX_520363628	0	3462619	A	T
1	AX_520277867	0	3469754	T	C
1	AX_520277868	0	3475671	G	A
1	AX_520363636	0	3730849	A	C
1	AX_520363638	0	3741648	A	G
1	AX_520277879	0	3767715	T	A
1	AX_520277883	0	3963759	A	G
1	AX_520363646	0	3969887	A	G
1	AX_215563880	0	3981064	C	A
1	AX_87772589	0	3984133	C	T
1	AX_520277890	0	4055293	A	G
1	AX_520277892	0	4126750	T	G
1	AX_520277895	0	4144395	G	T
1	AX_520277903	0	4261012	C	A
1	AX_520363670	0	4528853	T	A
1	AX_520277909	0	4552200	A	G
1	AX_87981345	0	4559991	T	G
1	AX_520277910	0	4601571	A	G
1	AX_520277911	0	4607624	G	A
1	AX_520277913	0	4636238	G	C
1	AX_520277914	0	4643951	G	T
1	AX_520363676	0	4656139	C	T
1	AX_520277916	0	4747966	A	C
1	AX_520363683	0	4797160	G	T
1	AX_520363685	0	4814898	A	T
1	AX_520363687	0	4832309	C	T
1	AX_520277929	0	5145773	C	G
1	AX_520363697	0	5254416	C	A
1	AX_520363698	0	5269471	G	C
1	AX_520363700	0	5283121	T	C
1	AX_520363701	0	5288721	A	G
1	AX_87023609	0	5588911	G	A
1	AX_520364084	0	5599098	T	C
1	AX_520364086	0	5611340	T	C
1	AX_86915346	0	5621656	T	C
1	AX_520278325	0	5631492	G	T
1	AX_520364099	0	5645102	T	G
1	AX_520278335	0	5775910	A	C
1	AX_520278337	0	5782339	A	C
1	AX_520278340	0	5796950	T	A
1	AX_520278341	0	5803294	A	C
1	AX_215563941	0	5823906	T	C
1	AX_520364113	0	5842510	A	G
1	AX_520364114	0	5854165	G	C
1	AX_520278349	0	5942862	C	G
1	AX_520364118	0	5947780	A	G
1	AX_520278355	0	6016668	T	G
1	AX_520364125	0	6023311	T	C
1	AX_215563951	0	6033073	A	C
1	AX_520364129	0	6045425	A	G
1	AX_88206482	0	6278834	C	A
1	AX_520364136	0	6283790	C	T
1	AX_520364137	0	6301054	A	C
1	AX_215541460	0	6330703	T	G
1	AX_520364142	0	6438166	A	G
1	AX_88156057	0	6443760	A	G
1	AX_520283160	0	6641269	T	C
1	AX_520283158	0	6664457	A	G
1	AX_520368921	0	6711825	C	T
1	AX_520368920	0	6724421	T	C
1	AX_520283143	0	7280234	C	T
1	AX_520283142	0	7304722	T	A
1	AX_520283141	0	7388680	A	C
1	AX_520367045	0	7610114	T	A
1	AX_520367047	0	7623279	A	T
1	AX_520367049	0	7742442	A	G
1	AX_87312289	0	7863476	C	A
1	AX_520279933	0	7869959	C	T
1	AX_520279932	0	8011239	G	C
1	AX_520365704	0	8019765	A	G
1	AX_520365702	0	8044554	C	T
1	AX_520365701	0	8051300	C	T
1	AX_520279926	0	8210659	A	C
1	AX_520365697	0	8294730	A	T
1	AX_520279923	0	8300026	C	A
1	AX_520365695	0	8309994	A	C
1	AX_520279921	0	8316232	G	T
1	AX_520279917	0	8460320	C	A
1	AX_96184517	0	8466770	C	A
1	AX_88275078	0	8486363	G	T
1	AX_87943510	0	8507728	T	C
1	AX_520365687	0	8513382	C	A
1	AX_520365682	0	8658848	A	G
1	AX_520279907	0	8671590	G	A
1	AX_520279903	0	8709389	T	A
1	AX_520365672	0	8759677	T	C
1	AX_520279899	0	8778937	G	A
1	AX_215541510	0	8818987	A	C
1	AX_520365670	0	8835315	A	C
1	AX_520279897	0	8841046	T	C
1	AX_520279893	0	8883080	A	G
1	AX_520279892	0	8894024	T	A
1	AX_520279891	0	8981848	C	T
1	AX_520366392	0	9037973	C	G
1	AX_520366394	0	9076200	A	G
1	AX_87173923	0	9084754	T	G
1	AX_520280632	0	9154458	A	G
1	AX_520280634	0	9203441	A	G
1	AX_520366400	0	9208826	C	T
1	AX_520280637	0	9219901	G	T
1	AX_520280639	0	9232402	T	C
1	AX_520366406	0	9264171	T	C
1	AX_520280643	0	9294918	C	G
1	AX_520366408	0	9330696	T	C
1	AX_520280646	0	9380092	A	T
1	AX_520280647	0	9445639	A	G
1	AX_520366675	0	9637135	A	G
1	AX_88243962	0	9831149	T	C
1	AX_520366680	0	9840092	G	T
1	AX_520283218	0	10120305	C	T
1	AX_520368985	0	10197585	T	C
1	AX_520283221	0	10233024	G	A
1	AX_520283222	0	10239695	C	G
1	AX_520368988	0	10252665	A	C
1	AX_520368990	0	10285949	C	T
1	AX_520368993	0	10314248	G	T
1	AX_87962838	0	10542277	G	A
1	AX_520279109	0	10568148	G	A
1	AX_520364878	0	10576855	C	T
1	AX_520364879	0	10590002	T	A
1	AX_520364880	0	10598912	T	C
1	AX_215564095	0	10638654	A	C
1	AX_520279116	0	10680490	A	G
1	AX_520279122	0	10955623	T	A
1	AX_520279123	0	10965200	A	G
1	AX_520279128	0	11084791	T	C
1	AX_520279134	0	11461607	T	A
1	AX_520364906	0	11506515	T	C
1	AX_520279140	0	11524605	A	G
1	AX_87139443	0	11564431	G	T
1	AX_87189820	0	11592824	A	G
1	AX_520279148	0	11655983	T	A
1	AX_86958130	0	11866043	A	C
1	AX_87956964	0	11866768	A	T
1	AX_520279157	0	11925116	T	A
1	AX_87427677	0	12013712	G	A
1	AX_87629281	0	12160749	G	T
1	AX_520446893	0	12199014	T	C
1	AX_96470564	0	12269721	C	A
1	AX_87438303	0	12289925	A	C
1	AX_520279171	0	12330878	T	G
1	AX_87351553	0	12335994	T	C
1	AX_520367056	0	12441370	C	T
1	AX_520367060	0	12460727	A	C
1	AX_520281288	0	12487205	T	C
1	AX_520281291	0	12517999	T	G
1	AX_520367066	0	12527182	G	A
1	AX_520281293	0	12535069	T	C
1	AX_87407521	0	12703642	T	G
1	AX_520365006	0	12711851	C	A
1	AX_520279226	0	12723035	C	T
1	AX_520279220	0	12761089	A	G
1	AX_520279218	0	12818058	C	G
1	AX_520279212	0	13015167	T	G
1	AX_520364986	0	13023825	T	C
1	AX_520364981	0	13213001	T	C
1	AX_520279204	0	13219161	G	A
1	AX_520279201	0	13230957	A	T
1	AX_520279194	0	13402565	G	T
1	AX_520279190	0	13638227	A	C
1	AX_520364962	0	13671590	C	T
1	AX_520279188	0	13695413	C	G
1	AX_520279187	0	13738781	A	C
1	AX_520279184	0	13926912	A	G
1	AX_88079151	0	13982843	A	G
1	AX_520364949	0	14466134	T	G
1	AX_520364945	0	14571788	A	G
1	AX_520282005	0	14727766	C	G
1	AX_520282000	0	14748806	G	A
1	AX_520367773	0	14755183	A	G
1	AX_520281994	0	14803738	G	C
1	AX_520281988	0	14823711	A	G
1	AX_520281985	0	14836729	C	T
1	AX_520278759	0	15060185	C	A
1	AX_88185534	0	15096097	C	T
1	AX_520278767	0	15484710	T	A
1	AX_520364548	0	15584807	C	A
1	AX_520364553	0	15777704	T	C
1	AX_520278786	0	16074400	G	A
1	AX_215564322	0	16238315	A	C
1	AX_520278789	0	16254009	G	C
1	AX_520278791	0	16273687	A	C
1	AX_520278793	0	16298078	G	C
1	AX_520278794	0	16345320	A	C
1	AX_520278796	0	16356392	G	T
1	AX_520278797	0	16529688	T	C
1	AX_520278799	0	16542633	C	A
1	AX_520364576	0	16580304	C	A
1	AX_520364578	0	16625451	A	G
1	AX_520364582	0	16666392	C	G
1	AX_520278812	0	16925395	C	T
1	AX_520281830	0	17236409	G	C
1	AX_520281827	0	17262874	C	A
1	AX_520281826	0	17444665	T	A
1	AX_520281822	0	17461613	T	G
1	AX_520281817	0	17481485	A	C
1	AX_520281806	0	17548650	G	T
1	AX_88130475	0	17565106	G	T
1	AX_520367578	0	17580141	G	A
1	AX_520281800	0	17586243	C	T
1	AX_96341182	0	17613153	G	A
1	AX_520281798	0	17624147	G	A
1	AX_87015258	0	17829862	T	G
1	AX_520281790	0	17835840	G	T
1	AX_520367565	0	17846680	C	T
1	AX_520281788	0	17867223	T	C
1	AX_520367558	0	18403928	G	T
1	AX_520281780	0	18433335	T	G
1	AX_87328684	0	18457781	T	C
1	AX_87425027	0	18466599	C	T
1	AX_96479576	0	18482622	T	G
1	AX_96230426	0	18506164	T	G
1	AX_520367547	0	18524953	A	C
1	AX_520281771	0	18541558	C	T
1	AX_96497169	0	18555117	G	A
1	AX_520367544	0	18678660	C	A
1	AX_520367541	0	18688540	G	C
1	AX_520367539	0	18693880	T	C
1	AX_520281759	0	18709176	A	G
1	AX_96341234	0	18719546	A	C
1	AX_520367528	0	18726922	A	C
1	AX_520367525	0	18733926	G	C
1	AX_87569804	0	19336500	C	T
1	AX_520281748	0	19439743	A	T
1	AX_520281747	0	19487155	T	G
1	AX_520281742	0	19496510	C	T
1	AX_520281739	0	19501819	T	C
1	AX_520281736	0	19507579	C	T
1	AX_520367508	0	19549504	T	G
1	AX_520281729	0	19556253	G	T
1	AX_520367497	0	19584716	G	T
1	AX_520367496	0	19773971	T	C
1	AX_520281718	0	19782719	A	C
1	AX_520281711	0	19801085	T	C
1	AX_520367486	0	19806329	G	C
1	AX_520281705	0	19820038	G	C
1	AX_520281701	0	19841999	T	A
1	AX_87771515	0	19983136	T	C
1	AX_520281700	0	19983440	C	T
1	AX_520367472	0	20011684	G	A
1	AX_520367470	0	20030479	T	A
1	AX_520281692	0	20064432	G	A
1	AX_88065652	0	20071446	C	T
1	AX_520367467	0	20100816	T	G
1	AX_520367465	0	20110715	G	T
1	AX_520281688	0	20147143	A	C
1	AX_520367460	0	20188694	G	T
1	AX_86915488	0	20306697	T	C
1	AX_520367454	0	20349428	T	C
1	AX_520367451	0	20367377	T	C
1	AX_520281672	0	20376355	T	G
1	AX_520281666	0	20398053	G	C
1	AX_520367440	0	20406137	T	C
1	AX_520367435	0	20461070	T	G
1	AX_520281658	0	20471480	C	A
1	AX_520367433	0	20477711	A	C
1	AX_417118533	0	20481819	T	G
1	AX_87250988	0	20502366	C	T
1	AX_96454427	0	20506713	T	G
1	AX_520367423	0	20576499	A	G
1	AX_520281645	0	20585559	C	G
1	AX_520281642	0	20601894	T	G
1	AX_520281640	0	20815310	C	T
1	AX_520281637	0	20875301	C	A
1	AX_520367413	0	20882144	C	T
1	AX_520281635	0	20910957	G	T
1	AX_417110627	0	20925730	T	G
1	AX_86935785	0	21004004	C	A
1	AX_215541739	0	21156183	G	T
1	AX_520367404	0	21276510	A	T
1	AX_520366991	0	22706257	G	A
1	AX_520281214	0	22721049	G	T
1	AX_520281208	0	22814244	G	C
1	AX_520366979	0	22824575	G	A
1	AX_520366977	0	22831057	G	A
1	AX_520366214	0	23197875	C	T
1	AX_520366215	0	23229704	C	G
1	AX_520280456	0	23364916	G	C
1	AX_520366218	0	23435840	C	T
1	AX_520280458	0	23448511	G	C
1	AX_520366018	0	23566429	T	G
1	AX_520366019	0	23601128	G	T
1	AX_520366020	0	23612994	C	T
1	AX_520280253	0	23627049	G	T
1	AX_520280255	0	23638457	T	G
1	AX_520366024	0	23646545	C	T
1	AX_520366026	0	23655467	T	C
1	AX_215564577	0	23683426	G	T
1	AX_520366030	0	23716824	C	T
1	AX_520280264	0	23759960	A	G
1	AX_520280267	0	24058320	G	T
1	AX_87051076	0	24109176	A	G
1	AX_520280272	0	24190820	A	G
1	AX_520366040	0	24223918	C	A
1	AX_520280274	0	24240172	T	C
1	AX_87622403	0	24314208	C	T
1	AX_87113683	0	24323383	A	T
1	AX_87469787	0	24323803	C	T
1	AX_520280293	0	24334836	G	T
1	AX_520280295	0	24342245	C	A
1	AX_520280296	0	24370806	G	A
1	AX_520366063	0	24398031	T	G
1	AX_98299979	0	24442539	G	T
1	AX_520278492	0	24668082	C	T
1	AX_520278495	0	24689263	G	C
1	AX_88073788	0	24958106	T	C
1	AX_520278499	0	25042354	A	T
1	AX_520364271	0	25056325	C	G
1	AX_96500533	0	25062819	C	A
1	AX_87266961	0	25063627	C	T
1	AX_520278503	0	25084511	T	G
1	AX_520364276	0	25229100	C	G
1	AX_520278510	0	25267978	G	C
1	AX_520364285	0	25640851	T	C
1	AX_86954126	0	25741522	T	C
1	AX_520278522	0	25841316	G	T
1	AX_520278526	0	25904440	C	A
1	AX_520364299	0	25927233	G	C
1	AX_87953038	0	25991799	G	A
1	AX_520364300	0	26002929	A	G
1	AX_520278531	0	26087607	T	C
1	AX_88021739	0	26100944	A	G
1	AX_520364304	0	26110209	C	T
1	AX_97876398	0	26140800	C	A
1	AX_520278534	0	26145017	G	C
1	AX_520364307	0	26191016	A	G
1	AX_520364308	0	26204910	A	G
1	AX_520364315	0	26564150	G	T
1	AX_520364317	0	26733594	A	C
1	AX_520364318	0	26773617	C	G
1	AX_520278548	0	26815098	T	C
1	AX_520278550	0	26825513	G	C
1	AX_520278551	0	26832003	T	G
1	AX_520364325	0	26841024	T	G
1	AX_520364327	0	26847573	T	C
1	AX_520364330	0	26858671	T	G
1	AX_520364332	0	26864261	A	C
1	AX_520278563	0	26981995	A	T
1	AX_520364335	0	27103886	A	G
1	AX_520278565	0	27110572	T	G
1	AX_520364337	0	27200317	A	C
1	AX_520278573	0	27272456	C	T
1	AX_520364345	0	27286555	A	C
1	AX_520282095	0	27741732	G	C
1	AX_520282089	0	27958978	T	C
1	AX_520282082	0	28035641	G	A
1	AX_520282081	0	28042816	G	A
1	AX_520282076	0	28098607	T	G
1	AX_520282073	0	28114947	G	A
1	AX_520282064	0	28389732	A	G
1	AX_520282061	0	28417822	T	A
1	AX_87543971	0	28497802	A	G
1	AX_520367828	0	28510965	G	C
1	AX_520367827	0	28538722	T	C
1	AX_87162290	0	29439305	G	A
1	AX_520362934	0	29452706	A	G
1	AX_520367810	0	29471449	C	T
1	AX_520367809	0	29501637	G	C
1	AX_520282034	0	29532417	A	G
1	AX_96453756	0	29617089	A	C
1	AX_87425999	0	29618831	A	G
1	AX_520282032	0	29621076	T	C
1	AX_520282031	0	29727140	A	C
1	AX_520282024	0	29775824	A	C
1	AX_520367794	0	29789499	A	G
1	AX_520282020	0	29853324	A	G
1	AX_520282019	0	29862490	A	G
1	AX_417115754	0	30050098	G	A
1	AX_215486859	0	30051089	T	C
1	AX_520282018	0	30064940	G	T
1	AX_520367791	0	30101162	C	T
1	AX_87461183	0	30108979	T	G
1	AX_520367789	0	30122851	G	A
1	AX_520282012	0	30135777	T	C
1	AX_87404021	0	30217487	T	C
1	AX_87490082	0	30233125	T	G
1	AX_88015263	0	30251619	C	T
1	AX_520367786	0	30261377	A	C
1	AX_520367784	0	30278702	T	A
1	AX_520367783	0	30284308	C	G
1	AX_96474311	0	30292024	T	C
1	AX_520277543	0	30322451	A	C
1	AX_87999944	0	30336373	G	A
1	AX_520277548	0	30344599	A	G
1	AX_520363307	0	30355982	G	C
1	AX_520363309	0	30370282	A	G
1	AX_520363060	0	30401377	T	A
1	AX_87138521	0	30410828	G	T
1	AX_520277553	0	30456153	C	T
1	AX_88256832	0	30462373	T	G
1	AX_87942994	0	30537599	T	G
1	AX_520363315	0	30544798	T	G
1	AX_97870178	0	30614137	T	G
1	AX_520363319	0	30741237	G	A
1	AX_520277562	0	30756850	A	G
1	AX_96492607	0	30797487	A	C
1	AX_88187843	0	30839367	G	C
1	AX_87882428	0	30870267	A	G
1	AX_96306994	0	30909202	G	T
1	AX_87484012	0	30913375	T	C
1	AX_520277565	0	30971557	G	C
1	AX_520363323	0	31092319	T	A
1	AX_87096302	0	31167306	T	G
1	AX_520277569	0	31180394	C	G
1	AX_520363328	0	31221017	C	G
1	AX_88206910	0	31298104	G	A
1	AX_520277575	0	31312002	A	T
1	AX_87199101	0	31323770	C	A
1	AX_87689173	0	31332555	C	T
1	AX_87648765	0	31335093	A	C
1	AX_88025675	0	31576651	C	T
1	AX_88103343	0	31674617	C	G
1	AX_520277582	0	32032447	T	G
1	AX_520277583	0	32214093	A	G
1	AX_520363347	0	32223765	T	C
1	AX_520277591	0	32230167	A	G
1	AX_520277593	0	32235057	G	A
1	AX_520277597	0	32252619	C	G
1	AX_520363359	0	32263136	A	G
1	AX_87913791	0	32280393	C	T
1	AX_520277603	0	32283411	T	C
1	AX_520277604	0	32304258	T	C
1	AX_87258882	0	32341099	T	G
1	AX_88307536	0	32354749	G	A
1	AX_520277608	0	32361351	G	C
1	AX_96154893	0	32363564	T	C
1	AX_88005251	0	32395219	T	C
1	AX_88255992	0	32398567	G	T
1	AX_520363372	0	32415789	C	T
1	AX_87506737	0	32437495	G	A
1	AX_87806724	0	32463529	T	C
1	AX_86979625	0	32465321	T	C
1	AX_87116617	0	32470325	G	T
1	AX_96154898	0	32472060	G	A
1	AX_96201582	0	32486041	A	C
1	AX_520363377	0	32493958	C	T
1	AX_417110018	0	32494963	T	C
1	AX_87105158	0	32498793	C	G
1	AX_520363378	0	32513554	G	A
1	AX_520363380	0	32538689	T	C
1	AX_520363381	0	32549644	T	A
1	AX_520277623	0	32572220	T	C
1	AX_87481774	0	32598958	C	A
1	AX_87799784	0	32614323	G	A
1	AX_87521194	0	32629859	C	A
1	AX_520277624	0	32656071	G	A
1	AX_520277626	0	32670616	G	C
1	AX_87595169	0	32670671	A	G
1	AX_520363387	0	32710197	A	G
1	AX_87918801	0	32847607	A	G
1	AX_520277628	0	32967756	T	C
1	AX_88200176	0	33019755	A	G
1	AX_520277637	0	33188058	A	C
1	AX_520363402	0	33261155	T	C
1	AX_417110032	0	33265147	A	G
1	AX_87720075	0	33266030	C	G
1	AX_520363403	0	33276787	A	G
1	AX_87324676	0	33276906	G	T
1	AX_87342094	0	33277283	A	G
1	AX_520277645	0	33290744	G	A
1	AX_96392697	0	33406602	A	G
1	AX_520277648	0	33412321	A	C
1	AX_96154910	0	33426388	T	G
1	AX_87273430	0	33459942	T	C
1	AX_520277652	0	33461303	A	G
1	AX_520363413	0	33479442	T	A
1	AX_520365616	0	33923817	C	G
1	AX_88053538	0	33925943	T	C
1	AX_520365611	0	33988301	C	T
1	AX_520365610	0	34001782	G	T
1	AX_520365607	0	34042170	G	C
1	AX_520365603	0	34099406	A	G
1	AX_520365600	0	34118358	A	C
1	AX_520279824	0	34132784	C	A
1	AX_520365596	0	34137956	A	G
1	AX_96407931	0	34140870	C	A
1	AX_520279822	0	34204921	G	T
1	AX_96171322	0	34236540	C	T
1	AX_88233023	0	34647906	C	T
1	AX_520365581	0	34800607	C	G
1	AX_520277364	0	34978612	G	T
1	AX_87936591	0	35012972	G	T
1	AX_520279804	0	35041383	T	C
1	AX_520365575	0	35071777	A	G
1	AX_520277365	0	35349347	A	G
1	AX_87131103	0	35373082	C	T
1	AX_520280089	0	35453973	A	T
1	AX_520365863	0	35460656	C	T
1	AX_520365866	0	35868632	A	T
1	AX_520280094	0	35889497	C	T
1	AX_520280097	0	36311210	A	G
1	AX_520365870	0	36336218	C	T
1	AX_520282967	0	36409472	G	A
1	AX_520368730	0	36435368	C	A
1	AX_520368728	0	36440931	C	G
1	AX_520282961	0	36452469	A	G
1	AX_520282960	0	36485736	G	A
1	AX_520282959	0	36563204	A	C
1	AX_520368715	0	36639636	A	G
1	AX_520282948	0	36666550	A	C
1	AX_520282946	0	36680227	T	G
1	AX_88225813	0	36728600	A	T
1	AX_520282944	0	36738438	C	T
1	AX_520282943	0	36868043	T	C
1	AX_87116522	0	37039162	C	T
1	AX_520282936	0	37391168	G	T
1	AX_87195005	0	37405799	C	T
1	AX_520282929	0	37414073	G	C
1	AX_87532035	0	37423709	A	G
1	AX_87704086	0	37451639	G	T
1	AX_87336446	0	37458638	A	G
1	AX_215565613	0	37600404	G	T
1	AX_87850938	0	37639041	C	T
1	AX_520282911	0	37765053	C	T
1	AX_520368673	0	37898923	G	A
1	AX_520368663	0	38240324	C	T
1	AX_520368660	0	38302248	T	C
1	AX_87705157	0	38325940	A	C
1	AX_520282891	0	38333760	C	G
1	AX_96403153	0	38342610	T	C
1	AX_520282890	0	38351120	A	G
1	AX_96403155	0	38351583	A	G
1	AX_520282888	0	38415979	C	T
1	AX_520368654	0	38426823	A	G
1	AX_520282884	0	38530708	C	G
1	AX_88139805	0	38629397	T	A
1	AX_88180908	0	38677732	A	G
1	AX_520282881	0	38717454	C	T
1	AX_520282879	0	38729947	T	G
1	AX_96439218	0	38733503	T	G
1	AX_520282878	0	38776501	C	A
1	AX_520282877	0	38904953	C	G
1	AX_520282875	0	38974572	A	C
1	AX_88081179	0	39022394	C	T
1	AX_520368638	0	39210747	A	G
1	AX_520368635	0	39218877	G	A
1	AX_520282868	0	39226425	T	G
1	AX_87636331	0	39334295	T	G
1	AX_96459700	0	39366281	G	A
1	AX_96311081	0	39389056	C	T
1	AX_215401804	0	39495491	T	C
1	AX_520282864	0	39506173	T	C
1	AX_96472731	0	39522122	T	C
1	AX_87276942	0	39604348	T	C
1	AX_87629081	0	39604359	C	T
1	AX_87116358	0	39605278	G	A
1	AX_96159466	0	39619855	G	A
1	AX_520282857	0	39625312	A	C
1	AX_87598972	0	39695772	C	A
1	AX_87007963	0	39706607	C	T
1	AX_87931678	0	39739276	G	T
1	AX_97887324	0	39740175	T	C
1	AX_520368615	0	39867981	A	G
1	AX_520282848	0	39873012	A	G
1	AX_520282843	0	39985381	G	A
1	AX_88068212	0	39996347	G	T
1	AX_98300969	0	40172397	C	A
1	AX_520368604	0	40178517	G	A
1	AX_520282835	0	40213664	G	A
1	AX_520282834	0	40220941	C	T
1	AX_87101513	0	40344585	A	G
1	AX_520368593	0	40393000	C	G
1	AX_87411614	0	40398904	G	A
1	AX_520282825	0	40403155	G	A
1	AX_520368591	0	40426302	G	T
1	AX_215541888	0	40442631	A	C
1	AX_520282822	0	40485720	A	G
1	AX_520282817	0	40544902	G	T
1	AX_520282814	0	40601188	G	A
1	AX_520282812	0	40645329	G	C
1	AX_520282807	0	40718216	T	C
1	AX_520368573	0	40724517	G	A
1	AX_520282801	0	40793951	C	G
1	AX_520282800	0	40828748	A	G
1	AX_520282799	0	40834193	G	A
1	AX_520282796	0	41037424	T	C
1	AX_520282795	0	41043205	T	G
1	AX_87997148	0	41076203	A	T
1	AX_87780050	0	41339342	G	C
1	AX_87383145	0	41353710	C	T
1	AX_520282783	0	41494693	A	G
1	AX_520282781	0	41545009	A	C
1	AX_87490804	0	41585032	C	A
1	AX_520282773	0	41714980	G	T
1	AX_88081659	0	41722848	C	T
1	AX_520282772	0	41728654	C	G
1	AX_520282771	0	41770665	T	G
1	AX_417118159	0	41899465	A	G
1	AX_86932202	0	41899889	C	T
1	AX_86944397	0	41913262	A	C
1	AX_520282764	0	42158792	T	G
1	AX_88051113	0	42171211	G	A
1	AX_520282757	0	42418837	T	C
1	AX_520368525	0	42427789	G	T
1	AX_97885543	0	42465792	G	A
1	AX_520282748	0	42533283	T	A
1	AX_87096072	0	42593539	A	G
1	AX_520281319	0	42725306	T	C
1	AX_520281321	0	42756374	A	C
1	AX_88149176	0	42759299	G	C
1	AX_520367097	0	42782761	A	G
1	AX_96493562	0	42787377	T	G
1	AX_520367100	0	42799003	G	A
1	AX_520281326	0	42818621	C	A
1	AX_520367102	0	42914555	T	C
1	AX_520281329	0	42928421	C	T
1	AX_96133652	0	42933190	G	A
1	AX_87232768	0	43239985	C	A
1	AX_520367107	0	43366532	C	G
1	AX_96482771	0	43382849	G	T
1	AX_520281340	0	43459779	A	G
1	AX_520367116	0	43586646	T	C
1	AX_520367117	0	43599764	T	C
1	AX_97888459	0	43693124	T	C
1	AX_86914219	0	43693146	A	G
1	AX_520281344	0	43701630	C	G
1	AX_96502899	0	43701867	T	C
1	AX_520281346	0	43711603	G	C
1	AX_520281348	0	43827743	G	T
1	AX_520281350	0	43834186	C	T
1	AX_87924755	0	43911835	C	A
1	AX_520281352	0	43925535	T	G
1	AX_87358837	0	43935531	T	C
1	AX_520367134	0	43949272	A	G
1	AX_520367136	0	43954542	C	T
1	AX_88043933	0	43955493	C	T
1	AX_96472782	0	43964458	C	T
1	AX_87740969	0	43965564	C	A
1	AX_96199779	0	43970513	C	A
1	AX_87999223	0	44236150	C	T
1	AX_520367147	0	44337034	C	G
1	AX_520281380	0	44699506	T	C
1	AX_520367159	0	44731520	C	T
1	AX_520281384	0	44736802	C	T
1	AX_520367162	0	44791902	T	G
1	AX_215541964	0	45017013	C	T
1	AX_520281392	0	45029822	G	C
1	AX_520367174	0	45066882	T	C
1	AX_520367175	0	45075107	C	G
1	AX_520281405	0	45125636	T	G
1	AX_520281406	0	45131925	T	G
1	AX_520281409	0	45227137	T	C
1	AX_520281411	0	45388785	G	A
1	AX_520281424	0	45614945	T	C
1	AX_520281425	0	45627658	T	G
1	AX_97890807	0	45629564	C	T
1	AX_520281426	0	45729555	T	C
1	AX_520367212	0	45781350	A	G
1	AX_215564942	0	45830057	A	G
1	AX_88092128	0	45877668	A	G
1	AX_88178235	0	45918278	T	G
1	AX_96381900	0	46221684	C	T
1	AX_87295657	0	46239967	A	G
1	AX_87654843	0	46253592	T	C
1	AX_520281441	0	46264688	G	T
1	AX_87495762	0	46291592	C	T
1	AX_87085799	0	46419356	A	G
1	AX_520367224	0	46456990	C	G
1	AX_88014915	0	46457527	A	G
1	AX_520281448	0	46484376	A	C
1	AX_87949734	0	46539117	A	C
1	AX_520367226	0	46568128	G	T
1	AX_520367227	0	46612532	A	G
1	AX_520281452	0	46655412	C	G
1	AX_520367230	0	46863527	T	C
1	AX_520281457	0	46893862	T	C
1	AX_97880458	0	46897028	G	T
1	AX_87885672	0	46899114	G	A
1	AX_520281458	0	46922225	A	C
1	AX_88102160	0	46997829	A	G
1	AX_520367242	0	47053844	A	C
1	AX_88183442	0	47055633	A	T
1	AX_520367246	0	47175372	A	G
1	AX_520367248	0	47264329	C	A
1	AX_215564990	0	47523658	T	C
1	AX_520281474	0	47569610	A	G
1	AX_87909489	0	47662010	C	G
1	AX_88246336	0	47662049	T	C
1	AX_96351612	0	47667434	T	C
1	AX_87116844	0	47710139	G	A
1	AX_520281481	0	47781436	C	G
1	AX_87035146	0	47791388	A	C
1	AX_87210001	0	47861096	T	C
1	AX_520281489	0	47980272	C	A
1	AX_520281491	0	48031038	T	C
1	AX_87018178	0	48111277	A	G
1	AX_520281492	0	48111745	A	G
1	AX_520281493	0	48119480	A	G
1	AX_520367272	0	48204221	T	G
1	AX_88071535	0	48260359	A	G
1	AX_88199330	0	48295426	T	G
1	AX_520281498	0	48570969	C	G
1	AX_520281504	0	48685294	A	G
1	AX_87219453	0	48790518	G	T
1	AX_520281519	0	48957196	G	A
1	AX_520281523	0	48969817	G	C
1	AX_88005959	0	49059468	C	T
1	AX_520367305	0	49149954	A	G
1	AX_520281531	0	49158330	T	G
1	AX_520367309	0	49167511	T	C
1	AX_520281537	0	49182607	G	T
1	AX_520367315	0	49196581	T	G
1	AX_520281545	0	49208965	A	T
1	AX_520367324	0	49215636	T	A
1	AX_87089690	0	49222501	A	G
1	AX_520367328	0	49225812	A	C
1	AX_520367331	0	49265075	A	G
1	AX_87901256	0	49669581	C	T
1	AX_520367336	0	49687935	A	C
1	AX_520281563	0	49768027	T	G
1	AX_520281572	0	49944817	C	G
1	AX_520281574	0	49974181	A	T
1	AX_520281575	0	49981211	C	T
1	AX_215565074	0	50014665	C	T
1	AX_520281576	0	50020312	A	G
1	AX_520281577	0	50025860	C	A
1	AX_520363907	0	50387364	C	A
1	AX_520363909	0	50618061	A	C
1	AX_520278145	0	50742952	A	G
1	AX_520363912	0	50758291	T	G
1	AX_520278148	0	50879882	G	T
1	AX_520278150	0	50915060	T	C
1	AX_520363918	0	50928568	A	G
1	AX_520278154	0	50949678	C	G
1	AX_520363922	0	50962064	G	C
1	AX_520363924	0	50978265	T	C
1	AX_520363926	0	50995271	A	T
1	AX_520363928	0	51059387	G	C
1	AX_520363929	0	51079842	C	G
1	AX_520363936	0	51173355	C	A
1	AX_88106771	0	51175866	T	C
1	AX_520363938	0	51195963	A	C
1	AX_520363942	0	51490444	A	C
1	AX_520363943	0	51499813	C	A
1	AX_520278177	0	51529677	A	G
1	AX_520363947	0	51635578	T	C
1	AX_87183955	0	51751659	G	A
1	AX_520278184	0	51756955	A	G
1	AX_520363954	0	51782348	C	G
1	AX_520278188	0	51795992	A	C
1	AX_520278195	0	51976737	A	G
1	AX_520278197	0	52113803	T	A
1	AX_520278199	0	52311597	G	T
1	AX_87786635	0	52488859	A	C
1	AX_520278208	0	52592237	G	T
1	AX_520340404	0	52641324	G	A
1	AX_520340405	0	52811509	G	C
1	AX_520340406	0	52870201	T	G
1	AX_520340408	0	53066475	G	T
1	AX_520425050	0	53224449	G	A
1	AX_520340410	0	53229447	A	T
1	AX_520340414	0	53323676	A	T
1	AX_520425059	0	53463791	G	T
1	AX_520340423	0	53481519	C	A
1	AX_520425066	0	53493161	G	T
1	AX_520340427	0	53505529	G	C
1	AX_520340429	0	53515405	A	C
1	AX_520369034	0	53837663	C	T
1	AX_520369032	0	53984589	A	C
1	AX_87629205	0	54006375	A	C
1	AX_520283265	0	54140768	A	C
1	AX_520369024	0	54226296	T	G
1	AX_520283253	0	54331551	T	A
1	AX_87321205	0	54347407	C	T
1	AX_87565536	0	54419518	A	C
1	AX_88289950	0	54517810	C	G
1	AX_520279351	0	54522094	T	A
1	AX_87988968	0	54642007	G	A
1	AX_87645652	0	54694379	G	T
1	AX_96166995	0	54712199	G	T
1	AX_87483891	0	54731392	C	T
1	AX_88085972	0	55093547	A	C
1	AX_97901724	0	55207560	G	T
1	AX_520368128	0	55786604	A	C
1	AX_520368134	0	55810228	A	G
1	AX_520368135	0	55863733	T	C
1	AX_520368143	0	56391891	G	C
1	AX_520368146	0	56439462	A	T
1	AX_520282381	0	56630477	A	T
1	AX_520368155	0	56696721	T	C
1	AX_520368157	0	56715776	G	A
1	AX_520368165	0	57299618	C	A
1	AX_520368169	0	57330790	T	C
1	AX_520422324	0	57584770	C	A
1	AX_520337685	0	57621354	T	G
1	AX_520422306	0	57787708	C	A
1	AX_520280014	0	58627041	C	G
1	AX_520368386	0	59687412	C	G
1	AX_520368380	0	59711390	C	G
1	AX_520368370	0	59759460	G	C
1	AX_520282602	0	59787542	G	T
1	AX_520282601	0	59804506	T	C
1	AX_520282598	0	59882870	C	G
1	AX_520366210	0	60145709	A	G
1	AX_96348529	0	60316095	A	C
1	AX_520366198	0	60341237	A	G
1	AX_520280436	0	60373758	T	C
1	AX_520422229	0	60883494	C	A
1	AX_520421989	0	61622580	G	A
1	AX_520421986	0	61768938	A	G
1	AX_520421984	0	61778510	C	T
1	AX_520421982	0	61794835	T	C
1	AX_520337331	0	61908044	G	A
1	AX_520337329	0	61936482	T	C
1	AX_520283276	0	62095582	C	A
1	AX_520283277	0	62100796	C	T
1	AX_520369041	0	62109389	T	G
1	AX_520283282	0	62130081	C	T
1	AX_520369052	0	62229012	A	G
1	AX_87328247	0	62236434	G	A
1	AX_96167542	0	62381241	T	G
1	AX_520283307	0	62386975	T	C
1	AX_520369079	0	62455481	C	A
1	AX_520424138	0	63223969	C	G
1	AX_520339501	0	63361765	C	G
1	AX_96496518	0	64591531	G	A
1	AX_520423879	0	64602181	T	C
1	AX_215565712	0	65368714	A	G
1	AX_87108618	0	65477732	A	G
1	AX_520424303	0	65531303	G	A
1	AX_520424301	0	65600789	T	G
1	AX_520339663	0	65606229	G	A
1	AX_520280084	0	66298646	T	G
1	AX_520280083	0	66310907	G	T
1	AX_520277506	0	66626762	G	A
1	AX_215469760	0	66641413	A	G
1	AX_520363263	0	66723667	C	A
1	AX_520277508	0	66822400	T	G
1	AX_88121824	0	66919989	A	C
1	AX_96467149	0	67002953	C	T
1	AX_88059881	0	67200467	C	T
1	AX_520363273	0	67264071	G	C
1	AX_215565877	0	67623380	T	G
1	AX_88162694	0	67697532	G	A
1	AX_87932161	0	67715231	G	T
1	AX_520363279	0	67744335	T	G
1	AX_520277525	0	67791795	C	T
1	AX_87963378	0	67794500	C	T
1	AX_520363283	0	67827384	G	T
1	AX_520277528	0	67841267	G	T
1	AX_520363287	0	67899054	G	C
1	AX_520277533	0	68007530	C	G
1	AX_520277534	0	68033873	T	G
1	AX_520363499	0	68532578	T	A
1	AX_520277738	0	68745888	A	G
1	AX_520277735	0	68944752	C	G
1	AX_520363485	0	69334768	T	C
1	AX_520363482	0	69390667	A	C
1	AX_520277720	0	69497002	T	G
1	AX_520277715	0	69630151	T	C
1	AX_520363473	0	69776303	G	A
1	AX_520363471	0	69828255	C	A
1	AX_520363460	0	69948937	A	G
1	AX_520363459	0	69955690	G	T
1	AX_520277698	0	69968938	A	G
1	AX_520363456	0	69996713	C	G
1	AX_520277690	0	70038568	T	C
1	AX_520363448	0	70062566	T	G
1	AX_520277684	0	70092433	T	C
1	AX_520277681	0	70220873	T	G
1	AX_215542521	0	70305967	G	T
1	AX_520363436	0	70326440	T	A
1	AX_520279559	0	70459233	G	T
1	AX_86964336	0	70594506	C	T
1	AX_520365338	0	70609795	A	C
1	AX_88085520	0	70632824	C	T
1	AX_520365342	0	70643794	G	T
1	AX_87039715	0	70672569	G	A
1	AX_520365346	0	70682601	A	C
1	AX_520447555	0	70715184	G	A
1	AX_520365354	0	70747513	A	G
1	AX_520279579	0	70759306	C	T
1	AX_87939495	0	70802551	T	C
1	AX_87554264	0	70852923	T	C
1	AX_520282318	0	70956901	G	A
1	AX_520368079	0	71139045	G	C
1	AX_520368076	0	71317844	G	A
1	AX_520368072	0	71346351	C	A
1	AX_520282303	0	71354042	G	C
1	AX_520282294	0	71424835	T	C
1	AX_97885545	0	71567307	A	G
1	AX_96137570	0	71626680	G	A
1	AX_520367755	0	71800554	A	T
1	AX_520281279	0	72120459	A	G
1	AX_520281059	0	72272043	G	T
1	AX_520281053	0	72290426	T	G
1	AX_520366817	0	72299170	G	T
1	AX_96240841	0	72313026	C	A
1	AX_520366815	0	72320992	A	G
1	AX_520366814	0	72327951	A	C
1	AX_520366810	0	72525406	T	C
1	AX_520366809	0	72532363	C	A
1	AX_520281037	0	72537824	G	A
1	AX_520366802	0	72555020	C	T
1	AX_520364875	0	72598675	A	G
1	AX_520279103	0	72613920	G	A
1	AX_520364868	0	72661289	C	G
1	AX_520279097	0	72679035	C	T
1	AX_520279094	0	72696493	C	G
1	AX_520279091	0	72781547	T	C
1	AX_520364858	0	72821505	C	A
1	AX_520279086	0	72841108	C	T
1	AX_520279084	0	72850271	C	T
1	AX_520364852	0	72883894	A	G
1	AX_520279078	0	72930816	G	C
1	AX_520364846	0	73018817	T	C
1	AX_520279074	0	73126261	T	G
1	AX_520279070	0	73492421	G	T
1	AX_520364838	0	73515958	T	A
1	AX_520279066	0	73609638	G	C
1	AX_520279064	0	73967490	G	C
1	AX_520364832	0	74035795	G	T
1	AX_520364827	0	74105981	G	C
1	AX_520279053	0	74136520	G	C
1	AX_520279050	0	74165862	A	G
1	AX_520364816	0	74201989	A	C
1	AX_520279045	0	74208298	A	G
1	AX_520364813	0	74426378	C	G
1	AX_96288727	0	74631271	C	T
1	AX_520279042	0	74653702	G	T
1	AX_520279040	0	74691819	T	C
1	AX_520364805	0	74748048	G	C
1	AX_520364802	0	74768582	G	C
1	AX_520364796	0	74799201	C	G
1	AX_520362960	0	74801055	A	G
1	AX_96183207	0	74819958	A	G
1	AX_520366013	0	75222634	T	C
1	AX_96455286	0	75246502	G	T
1	AX_520280243	0	75278183	T	G
1	AX_520280241	0	75287203	T	G
1	AX_520280238	0	75302847	C	T
1	AX_87143257	0	75337277	G	A
1	AX_520280235	0	75389849	A	T
1	AX_520366002	0	75405782	T	C
1	AX_520365999	0	75418475	T	G
1	AX_98316335	0	75473644	T	G
1	AX_520366163	0	75510774	G	A
1	AX_520280403	0	75550276	G	A
1	AX_88059679	0	75748170	A	G
1	AX_520366159	0	75857496	C	G
1	AX_520280397	0	75902508	T	A
1	AX_520280396	0	75910309	G	C
1	AX_520366154	0	75924566	C	A
1	AX_520366153	0	75942592	A	G
1	AX_520280389	0	76037826	A	G
1	AX_520280388	0	76043706	A	G
1	AX_520277375	0	76068040	A	G
1	AX_520277374	0	76096347	C	G
1	AX_87453884	0	76101434	T	G
1	AX_520366147	0	76109764	T	G
1	AX_520366145	0	76132986	C	T
1	AX_520368978	0	76197421	A	G
1	AX_87047253	0	76218960	A	C
1	AX_520283217	0	76288805	G	A
1	AX_88204032	0	76357480	A	G
1	AX_96454677	0	76394578	A	C
1	AX_87128431	0	76464598	T	C
1	AX_520278755	0	76553526	C	G
1	AX_96300951	0	76556596	C	T
1	AX_520278754	0	76559350	T	C
1	AX_87156192	0	76582425	T	C
1	AX_87828582	0	76583889	C	A
1	AX_520278752	0	76588662	T	C
1	AX_520278751	0	76698485	G	C
1	AX_520278745	0	76810207	G	A
1	AX_520364512	0	76876999	T	G
1	AX_520278729	0	77106574	T	G
1	AX_520278728	0	77130394	G	T
1	AX_88009200	0	77344450	T	C
1	AX_520364496	0	77380878	G	T
1	AX_520364495	0	77470754	G	T
1	AX_520364494	0	77551164	A	C
1	AX_520278721	0	77562931	G	A
1	AX_520364492	0	77568811	C	T
1	AX_87590872	0	77636183	G	C
1	AX_520278718	0	77637329	T	C
1	AX_520364488	0	77667038	A	G
1	AX_87863283	0	77744134	A	G
1	AX_98326741	0	77744160	G	T
1	AX_520278715	0	77756501	A	G
1	AX_87253431	0	77769428	T	C
1	AX_96412609	0	77825839	A	C
1	AX_520278714	0	77963956	T	C
1	AX_96244413	0	78028068	T	G
1	AX_96300964	0	78033326	A	C
1	AX_87640425	0	78054053	T	C
1	AX_520364483	0	78057204	G	T
1	AX_520278708	0	78065801	A	C
1	AX_520278707	0	78080718	C	A
1	AX_88130196	0	78086209	T	C
1	AX_520278704	0	78092495	C	T
1	AX_520364476	0	78101705	G	A
1	AX_520364473	0	78115435	A	C
1	AX_520364472	0	78128138	A	G
1	AX_520278697	0	78134710	C	A
1	AX_520278696	0	78145027	C	A
1	AX_520278694	0	78152123	C	A
1	AX_86943679	0	78162033	A	G
1	AX_96118023	0	78162848	C	A
1	AX_87676717	0	78162894	G	A
1	AX_88060146	0	78174340	T	G
1	AX_520278692	0	78210846	G	C
1	AX_87288677	0	78212589	T	G
1	AX_520278691	0	78282921	G	A
1	AX_520278688	0	78320100	G	A
1	AX_417116862	0	78322938	A	G
1	AX_520364457	0	78338904	C	T
1	AX_520364456	0	78350631	C	G
1	AX_87632535	0	78360005	T	G
1	AX_88129745	0	78373797	T	C
1	AX_96427943	0	78377444	G	A
1	AX_520278682	0	78407811	A	T
1	AX_520278681	0	78443635	C	A
1	AX_520278679	0	78465041	T	C
1	AX_520278673	0	78536527	T	A
1	AX_520364444	0	78546537	C	G
1	AX_520364442	0	78709820	C	T
1	AX_520364441	0	78722260	T	A
1	AX_520278665	0	78759946	C	A
1	AX_87894779	0	78848306	G	A
1	AX_88188621	0	78870266	A	C
1	AX_520278662	0	78873922	T	A
1	AX_520278661	0	78887452	C	T
1	AX_520278660	0	78894679	G	T
1	AX_520278659	0	78983412	T	G
1	AX_520278657	0	79001728	A	T
1	AX_520446866	0	79069492	A	C
1	AX_520278655	0	79086073	T	C
1	AX_88202828	0	79136895	G	T
1	AX_520278652	0	79179664	T	G
1	AX_87924961	0	79182203	G	A
1	AX_520278650	0	79185206	C	T
1	AX_520278646	0	79193658	C	T
1	AX_520279733	0	79326236	A	G
1	AX_520363100	0	79386687	T	A
1	AX_520363105	0	79398288	A	C
1	AX_520277352	0	79404107	C	G
1	AX_520277358	0	79411935	A	G
1	AX_520363116	0	79421340	C	A
1	AX_520279742	0	79434516	G	A
1	AX_520365519	0	79440447	T	G
1	AX_520365522	0	79447800	C	A
1	AX_88104932	0	79453305	T	C
1	AX_520279750	0	79453365	G	A
1	AX_87111722	0	79460550	C	T
1	AX_520365530	0	79467438	A	G
1	AX_520279755	0	79492112	T	A
1	AX_520279758	0	79498042	C	T
1	AX_520365536	0	79838724	G	C
1	AX_87265265	0	79853578	G	T
1	AX_87610143	0	79878665	T	C
1	AX_520279763	0	79879086	T	C
1	AX_520279764	0	79900566	G	A
1	AX_96244465	0	79924332	G	T
1	AX_520365548	0	80006062	C	G
1	AX_88235475	0	80054642	G	C
1	AX_96430717	0	80055522	T	C
1	AX_520365552	0	80092337	G	T
1	AX_88234080	0	80117831	T	C
1	AX_520365555	0	80130805	T	G
1	AX_86983404	0	80167939	T	C
1	AX_87870562	0	80176644	C	T
1	AX_87732191	0	80185852	C	T
1	AX_520365560	0	80197387	T	A
1	AX_88094380	0	80201455	T	C
1	AX_520279788	0	80255840	C	T
1	AX_96355637	0	80289539	C	A
1	AX_520279796	0	80357957	G	C
1	AX_417119173	0	80370696	A	G
1	AX_520279798	0	80389670	T	C
1	AX_96486911	0	80398626	G	A
1	AX_520365573	0	80407004	G	A
1	AX_97879407	0	80412959	T	A
1	AX_520283182	0	80525333	A	G
1	AX_520283184	0	80536046	A	C
1	AX_87718144	0	80675112	T	G
1	AX_97902392	0	80684590	G	T
1	AX_87342633	0	80698492	A	C
1	AX_520368953	0	80748364	A	G
1	AX_96201020	0	80774913	C	A
1	AX_87490599	0	80801587	C	T
1	AX_87979834	0	80860490	C	T
1	AX_96425099	0	80861435	T	C
1	AX_88049758	0	80879867	A	G
1	AX_96180968	0	80983367	A	G
1	AX_96180969	0	80983972	T	C
1	AX_87275643	0	80996848	G	A
1	AX_96441759	0	81017815	G	A
1	AX_520283196	0	81131976	A	T
1	AX_96408971	0	81150600	T	C
1	AX_87316637	0	81174955	G	A
1	AX_520369001	0	81337815	T	C
1	AX_520283235	0	81410130	A	G
1	AX_88092534	0	81419742	T	C
1	AX_520283234	0	81422481	A	G
1	AX_87936666	0	81427869	A	T
1	AX_87137996	0	81447316	C	T
1	AX_96131648	0	81474282	G	A
1	AX_98322774	0	81474808	T	C
1	AX_98309124	0	81475150	G	A
1	AX_520277445	0	81475351	A	C
1	AX_96447593	0	81476882	A	G
1	AX_520363202	0	81490788	C	G
1	AX_96297281	0	81532622	C	A
1	AX_87893168	0	81546084	T	C
1	AX_520368994	0	81554420	G	A
1	AX_87221577	0	81580566	A	G
1	AX_87666936	0	81594438	A	C
1	AX_87348036	0	81625937	T	G
1	AX_520278945	0	81660539	G	A
1	AX_87442901	0	81671614	T	C
1	AX_96131654	0	81690324	T	G
1	AX_88071421	0	81695850	A	G
1	AX_87575718	0	81702647	G	C
1	AX_87146915	0	81717887	G	T
1	AX_87449395	0	81722071	C	T
1	AX_87825770	0	81724158	A	C
1	AX_520278932	0	81760635	C	G
1	AX_87947916	0	81823581	T	C
1	AX_520278929	0	81830850	G	A
1	AX_87411977	0	81869350	T	C
1	AX_520278919	0	81885320	G	T
1	AX_520278917	0	81896739	A	T
1	AX_520278915	0	81903407	A	C
1	AX_520278904	0	81964993	C	A
1	AX_520278902	0	81972692	C	T
1	AX_520278898	0	82029876	G	A
1	AX_520278894	0	82097403	C	T
1	AX_520278888	0	82976045	G	C
1	AX_520278886	0	83060209	T	C
1	AX_417121644	0	83062747	G	T
1	AX_520278883	0	83176878	G	C
1	AX_520278879	0	83394323	T	C
1	AX_520278876	0	83447913	A	G
1	AX_520278874	0	83466221	T	G
1	AX_215566483	0	83491193	A	C
1	AX_520278867	0	83520454	G	T
1	AX_520364641	0	83530165	G	T
1	AX_520278863	0	83549031	C	A
1	AX_520278862	0	83602692	G	T
1	AX_88008691	0	83649418	T	C
1	AX_88098815	0	83716144	T	C
1	AX_520364635	0	83739422	C	A
1	AX_520278859	0	83750777	G	A
1	AX_520364632	0	83795037	T	C
1	AX_88091167	0	83931686	A	G
1	AX_520364420	0	84156139	A	T
1	AX_520278642	0	84240875	T	G
1	AX_215542754	0	84306984	T	C
1	AX_215566514	0	84376523	C	A
1	AX_520278636	0	84604492	A	T
1	AX_520278634	0	84616375	C	G
1	AX_520364401	0	84697893	A	C
1	AX_520364399	0	84732789	A	G
1	AX_88079031	0	84785856	C	T
1	AX_520364395	0	85115415	T	G
1	AX_520278620	0	85154956	A	T
1	AX_520278619	0	85163126	T	C
1	AX_520364391	0	85183294	T	G
1	AX_520447304	0	85214856	T	C
1	AX_520364390	0	85266923	C	A
1	AX_520364388	0	85289110	G	T
1	AX_88135313	0	85411176	A	C
1	AX_520364386	0	85447830	T	C
1	AX_520278610	0	85466266	G	T
1	AX_520364381	0	85511068	C	T
1	AX_520364377	0	85546637	T	A
1	AX_520278603	0	85749837	T	G
1	AX_520278597	0	85850441	C	G
1	AX_87948908	0	85854234	T	C
1	AX_520278593	0	85913637	C	A
1	AX_520278591	0	85924332	C	T
1	AX_88250359	0	85937496	T	C
1	AX_520278590	0	86087373	C	G
1	AX_520364362	0	86309991	A	G
1	AX_520364358	0	86431658	T	A
1	AX_520278579	0	86592324	C	T
1	AX_87930033	0	86944091	A	G
1	AX_520280080	0	86955745	T	G
1	AX_520280079	0	87104609	A	G
1	AX_520365851	0	87109989	C	A
1	AX_520365844	0	87130296	C	G
1	AX_520280069	0	87137431	T	G
1	AX_88130481	0	87361939	A	G
1	AX_520280067	0	87377820	G	A
1	AX_520280064	0	87384899	G	A
1	AX_88246326	0	87421014	T	C
1	AX_520365829	0	87612275	A	T
1	AX_520280054	0	87651855	C	A
1	AX_96210151	0	87653965	A	G
1	AX_520280052	0	87657641	C	G
1	AX_520365820	0	87675271	A	G
1	AX_520280041	0	87700745	A	T
1	AX_87889113	0	87744201	C	A
1	AX_98296676	0	87748777	T	C
1	AX_520281194	0	87824758	G	C
1	AX_520366967	0	87851470	A	G
1	AX_520281192	0	87868229	A	G
1	AX_520366963	0	87896086	G	C
1	AX_96480633	0	87917723	G	A
1	AX_88144912	0	87934857	A	C
1	AX_520277406	0	87964583	A	G
1	AX_520366959	0	87986198	G	A
1	AX_520281181	0	88002897	T	C
1	AX_96449572	0	88015005	G	A
1	AX_520365015	0	88105454	G	T
1	AX_520365019	0	88196484	G	T
1	AX_88052894	0	88293334	G	A
1	AX_87500945	0	88512333	A	C
1	AX_88149408	0	88704359	A	G
1	AX_87406194	0	88711397	C	T
1	AX_520365022	0	88811878	A	G
1	AX_520365023	0	88816836	A	C
1	AX_520365024	0	88829717	G	A
1	AX_87279314	0	88881585	T	G
1	AX_520279252	0	88909653	C	T
1	AX_87085168	0	88937514	G	T
1	AX_520279260	0	88949672	T	C
1	AX_520279261	0	88959619	A	T
1	AX_96413864	0	89019527	A	G
1	AX_520279271	0	89033199	C	G
1	AX_520279276	0	89050354	C	A
1	AX_520279278	0	89055205	T	C
1	AX_520365060	0	89101199	C	T
1	AX_96171935	0	89158819	A	G
1	AX_520279283	0	89177695	C	G
1	AX_520279284	0	89201820	A	T
1	AX_520279288	0	89219206	G	A
1	AX_87531159	0	89222432	A	C
1	AX_520279290	0	89234609	A	C
1	AX_520365070	0	89259717	G	C
1	AX_520279293	0	89264626	T	C
1	AX_520365078	0	89276050	A	C
1	AX_87882293	0	89287196	T	C
1	AX_520365082	0	89289975	A	T
1	AX_520279303	0	89296906	G	A
1	AX_520279306	0	89309167	C	T
1	AX_520279307	0	89322313	T	G
1	AX_97870238	0	89376310	A	C
1	AX_87030500	0	89378766	G	A
1	AX_520279311	0	89439798	C	G
1	AX_520365092	0	89445875	T	G
1	AX_520279313	0	89453470	C	T
1	AX_520279314	0	89462357	C	A
1	AX_520365096	0	89467310	A	G
1	AX_520365098	0	89514021	C	T
1	AX_520279321	0	89677126	A	G
1	AX_520365104	0	89682215	G	A
1	AX_520279324	0	89758301	G	T
1	AX_520279325	0	89769126	C	G
1	AX_520279326	0	89774874	C	T
1	AX_520279327	0	89784966	A	C
1	AX_97875132	0	89992904	C	T
1	AX_88080582	0	90001895	C	A
1	AX_520367069	0	90130690	G	A
1	AX_520366269	0	90218629	C	T
1	AX_87902713	0	90234244	T	C
1	AX_88222399	0	90375193	G	A
1	AX_88082285	0	90389379	A	C
1	AX_88109190	0	90426642	C	A
1	AX_520280510	0	90490218	T	G
1	AX_520280513	0	90498508	G	T
1	AX_520280516	0	90553552	G	A
1	AX_520280517	0	90566158	G	T
1	AX_520280518	0	90576667	G	A
1	AX_520280520	0	90586054	A	G
1	AX_520366284	0	90591308	C	T
1	AX_520366289	0	90610781	C	T
1	AX_96118435	0	90618966	T	C
1	AX_88122247	0	90628348	C	A
1	AX_520366295	0	90628443	G	A
1	AX_88022331	0	90842173	C	G
1	AX_87523604	0	91078330	A	G
1	AX_87604706	0	91078398	T	G
1	AX_520366593	0	91092630	A	C
1	AX_87084873	0	91096822	T	A
1	AX_520280825	0	91098736	C	G
1	AX_520366590	0	91106813	T	C
1	AX_520277482	0	91422582	C	T
1	AX_520277483	0	91427797	C	T
1	AX_520277484	0	91434914	A	G
1	AX_520277486	0	91475245	G	C
1	AX_520277488	0	91480904	T	C
1	AX_520277491	0	91537012	A	G
1	AX_520277492	0	91544294	A	C
1	AX_520363251	0	91574162	T	C
1	AX_96142393	0	91593778	T	C
1	AX_520277498	0	91598100	T	G
1	AX_88120478	0	91956545	A	G
1	AX_87710437	0	92002874	C	T
1	AX_520366185	0	92028795	T	G
1	AX_520280424	0	92035808	T	C
1	AX_520366182	0	92087696	T	G
1	AX_520280420	0	92105872	T	G
1	AX_520280419	0	92111237	A	G
1	AX_520366175	0	92183558	T	C
1	AX_87202901	0	92194666	C	A
1	AX_96414001	0	92194849	C	T
1	AX_87386064	0	92204882	A	C
1	AX_88153501	0	92333687	C	A
1	AX_520277380	0	92593189	C	A
1	AX_87070951	0	92598744	G	T
1	AX_520363132	0	92599528	C	G
1	AX_88308555	0	92670254	G	T
1	AX_520365196	0	92768570	G	T
1	AX_87932032	0	92930035	T	C
1	AX_87412963	0	93020599	T	C
1	AX_87468708	0	93039733	C	G
1	AX_86992276	0	93047928	G	A
1	AX_88045149	0	93055368	G	C
1	AX_88007147	0	93085587	A	G
1	AX_520365186	0	93147246	C	T
1	AX_88046914	0	93208508	C	G
1	AX_87586471	0	93231496	T	C
1	AX_98312395	0	93232965	T	G
1	AX_87065690	0	93296545	T	G
1	AX_88155081	0	93406379	C	G
1	AX_520279402	0	93448079	T	G
1	AX_520279401	0	93453744	A	T
1	AX_520365177	0	93492923	G	T
1	AX_520365176	0	93505468	G	T
1	AX_520279392	0	93557869	T	C
1	AX_87999949	0	93626835	G	C
1	AX_88313976	0	93839361	T	C
1	AX_520279390	0	93916905	A	G
1	AX_520279388	0	93933524	T	C
1	AX_96363022	0	93944903	T	C
1	AX_87565244	0	94088084	C	T
1	AX_520365167	0	94094234	A	C
1	AX_520279384	0	94099709	G	C
1	AX_520279383	0	94112301	T	C
1	AX_86963364	0	94119690	T	A
1	AX_520365163	0	94139720	T	G
1	AX_520279381	0	94144903	T	C
1	AX_87983296	0	94152376	C	A
1	AX_520279378	0	94180752	C	T
1	AX_520279372	0	94227671	T	G
1	AX_520279369	0	94249214	A	G
1	AX_96184003	0	94257413	T	G
1	AX_87674781	0	94325788	C	A
1	AX_520365142	0	94333376	C	A
1	AX_520363085	0	94371161	C	G
1	AX_520363079	0	94379001	T	C
1	AX_520365141	0	94386395	G	A
1	AX_520279359	0	94396449	T	C
1	AX_520279355	0	94406621	C	A
1	AX_87848904	0	94468085	C	T
1	AX_96433947	0	94560552	T	G
1	AX_520281252	0	94602485	C	G
1	AX_87663471	0	94634766	C	A
1	AX_520281255	0	94643242	G	T
1	AX_520365659	0	94742856	T	G
1	AX_96300036	0	94758065	G	T
1	AX_87898535	0	94834832	T	C
1	AX_520365656	0	94940637	G	A
1	AX_87397754	0	94952739	T	C
1	AX_520279882	0	94956739	A	C
1	AX_87095966	0	94963292	A	G
1	AX_87911157	0	94974881	T	C
1	AX_520365653	0	95004224	T	G
1	AX_520279877	0	95036223	C	T
1	AX_520365647	0	95045965	T	C
1	AX_88237930	0	95052349	C	T
1	AX_520365645	0	95097119	A	G
1	AX_520279870	0	95123000	A	G
1	AX_87431392	0	95144413	T	G
1	AX_520279866	0	95156293	A	T
1	AX_96294677	0	95247160	A	G
1	AX_96445714	0	95285061	A	C
1	AX_86907289	0	95345096	C	T
1	AX_520279861	0	95361159	C	A
1	AX_96504086	0	95440562	G	A
1	AX_520279858	0	95441226	C	T
1	AX_520279856	0	95481906	C	A
1	AX_96211858	0	95572742	T	C
1	AX_520279851	0	95586585	C	T
1	AX_520279850	0	95612119	A	T
1	AX_520279848	0	95804553	T	G
1	AX_520279846	0	95853653	T	C
1	AX_520365710	0	96031514	C	A
1	AX_520279938	0	96077877	A	C
1	AX_520365712	0	96102367	T	G
1	AX_215542876	0	96203191	A	G
1	AX_520279942	0	96468486	A	T
1	AX_520279946	0	96651213	A	C
1	AX_520279947	0	96736644	G	T
1	AX_87951460	0	96772799	T	A
1	AX_520365722	0	96847708	C	G
1	AX_520279950	0	96874165	A	G
1	AX_520365724	0	96904765	A	G
1	AX_96188210	0	96925187	T	C
1	AX_520279967	0	97143251	C	A
1	AX_520279965	0	97150052	A	G
1	AX_417119200	0	97155249	A	G
1	AX_520279959	0	97214342	C	T
1	AX_96129186	0	97355363	T	C
1	AX_96129185	0	97381039	T	C
1	AX_97899209	0	97411066	T	G
1	AX_520279460	0	97532592	C	G
1	AX_96120562	0	97564055	A	G
1	AX_86952525	0	97580814	G	A
1	AX_520279457	0	97675965	C	A
1	AX_520362328	0	97684362	C	A
1	AX_88114282	0	97858264	G	A
1	AX_96199203	0	98059618	A	G
1	AX_96127722	0	98064378	T	G
1	AX_520365227	0	98080931	A	T
1	AX_88089959	0	98098523	T	C
1	AX_87562777	0	98132399	C	A
1	AX_520279443	0	98133306	A	T
1	AX_520279437	0	98149536	G	C
1	AX_520279434	0	98157991	T	G
1	AX_96127716	0	98174262	G	A
1	AX_96467774	0	98179629	A	G
1	AX_520365205	0	98188008	A	G
1	AX_87240308	0	98213438	C	G
1	AX_520279422	0	98222932	C	T
1	AX_87560167	0	98516776	A	G
1	AX_86933993	0	98538075	C	T
1	AX_87759713	0	98713084	G	A
1	AX_88301565	0	98797592	A	G
1	AX_96432281	0	98827593	G	T
1	AX_520282186	0	98902648	C	T
1	AX_87214433	0	99658192	T	G
1	AX_87769492	0	99668628	A	C
1	AX_87004972	0	99675116	G	T
1	AX_520367921	0	99731209	A	T
1	AX_520367918	0	99753667	C	T
1	AX_520282150	0	99792145	G	A
1	AX_87334082	0	99882996	G	A
1	AX_87444541	0	99891959	G	A
1	AX_96150419	0	99961828	G	A
1	AX_520367907	0	99989130	C	G
1	AX_96192087	0	99996286	G	T
1	AX_520282138	0	100003186	C	G
1	AX_520367904	0	100011392	C	G
1	AX_87911209	0	100110716	A	G
1	AX_86945665	0	100345306	A	C
1	AX_88030649	0	100508201	A	C
1	AX_87158037	0	100786676	A	G
1	AX_98298511	0	100791586	C	T
1	AX_87123705	0	100806270	C	T
1	AX_98320091	0	100808470	G	A
1	AX_87214352	0	100811740	G	A
1	AX_87250151	0	100812044	T	G
1	AX_98307362	0	100813501	C	A
1	AX_97876453	0	100814834	G	T
1	AX_87389155	0	100816688	G	T
1	AX_520367898	0	100816774	A	C
1	AX_88030700	0	100839260	A	G
1	AX_87252685	0	100840941	A	G
1	AX_96447244	0	100904436	T	G
1	AX_520367890	0	100942906	A	G
1	AX_520367885	0	101213194	A	G
1	AX_520367884	0	101227948	T	G
1	AX_520282115	0	101248222	C	T
1	AX_520282114	0	101256519	G	A
1	AX_520367880	0	101271646	C	T
1	AX_520367876	0	101318393	A	G
1	AX_520367875	0	101324763	T	C
1	AX_87370239	0	101507844	G	T
1	AX_520282105	0	101624684	T	C
1	AX_520282104	0	101697184	G	A
1	AX_215542941	0	101702886	C	T
1	AX_520367871	0	101709933	G	C
1	AX_87710428	0	101714492	C	T
1	AX_520282674	0	101866212	G	T
1	AX_520282682	0	101980989	A	C
1	AX_520368452	0	102019259	A	G
1	AX_520282686	0	102024424	T	C
1	AX_520282691	0	102037568	T	C
1	AX_520368470	0	102392128	A	G
1	AX_87270910	0	102399763	G	A
1	AX_520368473	0	102409706	C	T
1	AX_520282703	0	102416051	T	A
1	AX_520368475	0	102424943	G	T
1	AX_520368477	0	102448476	T	C
1	AX_520282708	0	102492433	C	G
1	AX_520366074	0	102562425	C	T
1	AX_96295585	0	102612992	A	G
1	AX_520280310	0	102616369	C	T
1	AX_97887948	0	102673421	C	A
1	AX_87624374	0	102692316	T	C
1	AX_520280312	0	102812643	C	A
1	AX_520280316	0	102833334	C	A
1	AX_97876994	0	102835212	G	A
1	AX_520280320	0	102855130	T	G
1	AX_96128133	0	102868110	T	G
1	AX_88107434	0	102946705	T	C
1	AX_88103496	0	102993279	T	C
1	AX_520280496	0	103040438	A	T
1	AX_520280495	0	103046991	A	T
1	AX_520366248	0	103090125	G	A
1	AX_520280484	0	103098211	C	A
1	AX_520368973	0	103236717	A	G
1	AX_520283203	0	103512114	C	G
1	AX_87142676	0	103890684	A	G
1	AX_96300398	0	103913591	T	C
1	AX_520280222	0	103921631	A	C
1	AX_96179633	0	103947761	G	T
1	AX_98325785	0	103949134	T	C
1	AX_96179634	0	103953822	G	T
1	AX_520365987	0	103955464	C	G
1	AX_87168565	0	103959567	G	T
1	AX_98310970	0	103965190	G	A
1	AX_87412657	0	103966395	G	T
1	AX_520280210	0	103974396	G	T
1	AX_87063769	0	103980555	C	T
1	AX_520365976	0	104182370	T	C
1	AX_88213633	0	104193375	A	G
1	AX_96179637	0	104217925	A	G
1	AX_86960124	0	104638638	A	G
1	AX_520279553	0	104867072	C	T
1	AX_520279551	0	104874510	G	A
1	AX_520279550	0	104887085	A	C
1	AX_520365322	0	104899574	C	G
1	AX_520279544	0	104911225	T	A
1	AX_520279542	0	104920250	A	G
1	AX_520365317	0	104932545	T	C
1	AX_520365315	0	104940048	A	G
1	AX_520365311	0	104962406	G	A
1	AX_520365303	0	105090197	A	G
1	AX_520365302	0	105100855	C	A
1	AX_520279524	0	105170601	G	C
1	AX_520279520	0	105194867	C	G
1	AX_520365294	0	105268162	C	A
1	AX_87609229	0	105399622	T	A
1	AX_96420427	0	105401650	A	G
1	AX_520279515	0	105440633	G	A
1	AX_520365285	0	105529781	G	A
1	AX_520279508	0	105535599	A	C
1	AX_86954539	0	105552804	G	A
1	AX_87455136	0	105562993	A	C
1	AX_96502467	0	105573554	G	A
1	AX_520365282	0	105601292	G	T
1	AX_87420865	0	105722419	C	T
1	AX_520279504	0	105725641	A	C
1	AX_520279503	0	105776728	A	T
1	AX_520279501	0	105804189	C	T
1	AX_520365274	0	105961008	T	C
1	AX_520279494	0	106011641	C	T
1	AX_520365266	0	106075869	C	T
1	AX_96430898	0	106077142	A	C
1	AX_520279488	0	106093081	C	T
1	AX_520365264	0	106113717	C	G
1	AX_96402085	0	106277730	G	T
1	AX_520279484	0	106298741	G	C
1	AX_88002171	0	106334525	A	G
1	AX_520281619	0	106718281	T	C
1	AX_520281617	0	106725103	G	T
1	AX_520367394	0	106756486	A	T
1	AX_520281613	0	107085383	C	G
1	AX_520367388	0	107094279	G	A
1	AX_520367384	0	107115144	T	C
1	AX_520281603	0	107315344	A	T
1	AX_520281600	0	107321520	T	G
1	AX_520281598	0	107327433	T	C
1	AX_520281593	0	107337043	A	C
1	AX_520281591	0	107351883	T	G
1	AX_520367362	0	107387047	C	A
1	AX_520279465	0	107477212	T	A
1	AX_520277338	0	107486835	T	G
1	AX_520365249	0	107688520	T	C
1	AX_88087850	0	107719303	G	A
1	AX_520365250	0	107781694	G	T
1	AX_520279471	0	107808809	T	C
1	AX_87287626	0	107839742	G	A
1	AX_520279474	0	107847274	T	C
1	AX_520279476	0	107859552	T	A
1	AX_87046899	0	107877981	C	T
1	AX_87440470	0	108312927	G	T
1	AX_88070127	0	108318718	G	A
1	AX_520368261	0	108325512	A	G
1	AX_87844771	0	108334839	A	G
1	AX_520282493	0	108335598	C	A
1	AX_520368253	0	108347473	T	G
1	AX_520282485	0	108353543	A	G
1	AX_520368248	0	108395280	A	G
1	AX_520282481	0	108420055	A	C
1	AX_520368245	0	108426290	T	C
1	AX_520282479	0	108515359	A	C
1	AX_520282477	0	108641809	G	C
1	AX_88104842	0	108675251	A	C
1	AX_87660408	0	108799447	C	A
1	AX_87990319	0	108879585	G	A
1	AX_520282467	0	109061180	G	T
1	AX_87868706	0	109146135	T	C
1	AX_87566913	0	109194146	T	C
1	AX_520368225	0	109204752	C	A
1	AX_520282458	0	109211457	T	C
1	AX_87025115	0	109237327	G	A
1	AX_520368221	0	109259709	T	G
1	AX_86925917	0	109320631	C	A
1	AX_96240334	0	109338557	G	A
1	AX_215567080	0	109402810	T	C
1	AX_520282451	0	109471103	C	A
1	AX_520282446	0	109626069	T	G
1	AX_520368209	0	109635314	C	A
1	AX_520282442	0	109645853	A	G
1	AX_520368206	0	109652696	A	T
1	AX_520368205	0	109658883	T	C
1	AX_520282438	0	109666633	T	C
1	AX_520282434	0	109689399	C	T
1	AX_520368197	0	109696282	T	G
1	AX_520368194	0	109856754	T	A
1	AX_520368192	0	109930120	G	T
1	AX_87551155	0	109936209	A	C
1	AX_520282422	0	109949772	A	G
1	AX_520368187	0	109980365	G	T
1	AX_520282419	0	110090457	A	G
1	AX_520282416	0	110161898	G	A
1	AX_88046851	0	110185391	C	A
1	AX_520363197	0	110192317	A	G
1	AX_88106514	0	110200596	G	A
1	AX_520277437	0	110210312	A	T
1	AX_520368181	0	110215445	A	G
1	AX_520282413	0	110227615	C	T
1	AX_520282411	0	110232974	G	C
1	AX_520368175	0	110242295	G	C
1	AX_520282404	0	110255714	T	C
1	AX_97902612	0	110388305	T	C
1	AX_87824619	0	110396198	T	C
1	AX_520366878	0	110406206	G	A
1	AX_87492765	0	110428773	C	T
1	AX_87651166	0	110479089	G	A
1	AX_520281103	0	110604389	G	A
1	AX_520281100	0	110609856	C	T
1	AX_520366869	0	110615802	A	G
1	AX_87956809	0	110673877	A	C
1	AX_520363190	0	110677757	T	C
1	AX_87978993	0	110909610	G	T
1	AX_87225770	0	110985680	C	A
1	AX_520366698	0	111044758	T	C
1	AX_87343039	0	111054084	C	T
1	AX_520366692	0	111060967	A	C
1	AX_86977591	0	111088980	G	A
1	AX_87723089	0	111194058	A	G
1	AX_520279683	0	111197424	T	A
1	AX_96300042	0	111205755	G	T
1	AX_520365454	0	111259176	G	C
1	AX_88005297	0	111274594	G	T
1	AX_88023517	0	111333479	A	G
1	AX_520365453	0	111403274	G	T
1	AX_87606636	0	111408232	G	C
1	AX_520365447	0	111420430	A	C
1	AX_520279672	0	111438703	C	A
1	AX_520279670	0	111445853	C	T
1	AX_520365440	0	111450923	C	T
1	AX_520279666	0	111469990	T	G
1	AX_87940460	0	111470127	C	T
1	AX_88036497	0	111493051	A	G
1	AX_88149823	0	111504273	A	C
1	AX_520279664	0	111564092	T	A
1	AX_520279662	0	111620640	T	C
1	AX_87981661	0	111825748	A	C
1	AX_520279657	0	111895456	C	G
1	AX_520365428	0	112019136	C	G
1	AX_88192629	0	112070002	G	A
1	AX_87138560	0	112091201	A	G
1	AX_87367798	0	112243541	G	A
1	AX_88210743	0	112306693	T	C
1	AX_520365414	0	112565419	T	G
1	AX_96471567	0	112576033	G	A
1	AX_520282655	0	112880331	T	C
1	AX_520368424	0	113073800	A	T
1	AX_520368431	0	113157790	G	C
1	AX_520282666	0	113355139	C	G
1	AX_87451794	0	113361737	A	G
1	AX_520282667	0	113372101	T	A
1	AX_520368437	0	113379607	A	G
1	AX_520282670	0	113389316	T	C
1	AX_87501589	0	113400941	A	G
1	AX_520282673	0	113433711	T	A
1	AX_87163977	0	113487098	T	G
1	AX_520366787	0	113513720	T	A
1	AX_520366785	0	113524844	G	A
1	AX_520366867	0	113585025	G	T
1	AX_520366784	0	113663111	C	G
1	AX_520366782	0	113688295	C	T
1	AX_520366781	0	113704580	G	C
1	AX_520366779	0	113803849	A	G
1	AX_87822215	0	113814703	A	T
1	AX_520366777	0	113816265	A	C
1	AX_520281002	0	113824230	T	C
1	AX_520366773	0	113828805	A	C
1	AX_520281000	0	113835566	G	A
1	AX_520281125	0	113872174	T	G
1	AX_88050985	0	113887403	C	A
1	AX_520366893	0	113890316	C	G
1	AX_520281115	0	113910012	G	C
1	AX_87737452	0	114049122	T	C
1	AX_520281109	0	114146399	G	C
1	AX_520367076	0	114511559	A	T
1	AX_520281295	0	114539787	G	C
1	AX_87236269	0	114596865	C	A
1	AX_520368409	0	114822598	A	G
1	AX_520368408	0	114946405	A	C
1	AX_520282639	0	114979309	A	C
1	AX_520368403	0	114986520	C	G
1	AX_520366714	0	115586405	T	C
1	AX_87737292	0	115598271	G	C
1	AX_520366706	0	115605216	A	C
1	AX_520281261	0	116298972	A	T
1	AX_520281260	0	116322177	A	G
1	AX_520366664	0	116445937	T	C
1	AX_88149271	0	116464776	C	T
1	AX_88139377	0	116516884	T	A
1	AX_520366668	0	116538488	T	A
1	AX_520366669	0	116639229	C	T
1	AX_520366626	0	117983709	T	C
1	AX_520280847	0	118117254	C	T
1	AX_520366459	0	118228797	C	G
1	AX_520280693	0	118271467	A	C
1	AX_520280692	0	118296915	G	T
1	AX_520280689	0	118492281	T	C
1	AX_520280688	0	118537681	T	C
1	AX_520366449	0	118543676	A	G
1	AX_520366471	0	118558130	C	A
1	AX_520366446	0	118653873	A	G
1	AX_520366862	0	118684476	A	G
1	AX_520281083	0	118806797	T	C
1	AX_520281075	0	118839542	C	T
1	AX_520283243	0	119000457	T	G
1	AX_520283241	0	119005667	C	A
1	AX_520283240	0	119026103	T	C
1	AX_520281018	0	119163575	G	T
1	AX_87808862	0	119354289	A	G
1	AX_87694540	0	119371872	C	A
1	AX_520281029	0	119401047	C	G
1	AX_520366652	0	119476708	G	A
1	AX_520280880	0	119602334	C	G
1	AX_520280877	0	119684528	T	C
1	AX_520280875	0	119720715	C	T
1	AX_215543163	0	119740333	C	T
1	AX_87286427	0	119807149	T	C
1	AX_87345243	0	119886231	T	C
1	AX_520366742	0	119978233	G	A
1	AX_520280972	0	120066552	A	G
1	AX_520280974	0	120116247	G	T
1	AX_96406131	0	120237016	A	C
1	AX_520366751	0	120244837	G	A
1	AX_520280983	0	120307235	G	A
1	AX_520280985	0	120334564	C	G
1	AX_96430197	0	120874386	C	A
1	AX_87594759	0	120874631	C	A
2	AX_520294174	0	211401	A	C
2	AX_520379989	0	461982	G	A
2	AX_520371336	0	2654097	T	A
2	AX_87390853	0	9633944	G	T
2	AX_520371743	0	9670887	A	G
2	AX_520286112	0	14766158	C	G
2	AX_87368825	0	14784073	G	T
2	AX_520286202	0	15152322	T	G
2	AX_520371986	0	15244551	C	A
2	AX_520371988	0	15333416	T	G
2	AX_520286213	0	15368065	G	A
2	AX_520286222	0	15473997	A	G
2	AX_520284700	0	15626424	G	A
2	AX_88050248	0	15638699	A	G
2	AX_520370472	0	15672135	C	T
2	AX_520284695	0	15681567	T	G
2	AX_520284689	0	15768805	G	C
2	AX_88203803	0	15823100	A	C
2	AX_520370456	0	15833099	A	C
2	AX_520370454	0	15839770	G	A
2	AX_520284672	0	15883492	C	T
2	AX_520284670	0	15890658	A	G
2	AX_520370442	0	15898753	C	A
2	AX_520284664	0	16021109	T	A
2	AX_520284659	0	16074422	G	A
2	AX_520371382	0	16622616	T	C
2	AX_520379423	0	16701487	T	G
2	AX_520371384	0	16823428	G	T
2	AX_88204866	0	16875910	G	T
2	AX_520371390	0	16986082	C	A
2	AX_520371392	0	17103234	G	A
2	AX_520285613	0	17139790	A	T
2	AX_520371104	0	17468197	A	T
2	AX_520371103	0	17594864	G	A
2	AX_87902492	0	17639373	T	G
2	AX_520285310	0	17661446	A	C
2	AX_520285307	0	17668316	A	G
2	AX_520285304	0	17687917	C	G
2	AX_520283360	0	17767781	A	G
2	AX_520369126	0	17806241	A	G
2	AX_520369123	0	17917760	A	C
2	AX_520369118	0	17927146	G	A
2	AX_520283348	0	17966899	G	A
2	AX_87001497	0	17979603	T	C
2	AX_520369111	0	17986970	A	C
2	AX_88279731	0	18022069	C	T
2	AX_520283337	0	18159842	C	T
2	AX_88027561	0	18196651	G	T
2	AX_520283331	0	18259847	G	T
2	AX_520283329	0	18279320	A	C
2	AX_520369090	0	18434990	G	C
2	AX_520283319	0	18442010	A	G
2	AX_87955171	0	18563678	T	A
2	AX_87736900	0	18567314	C	A
2	AX_520371634	0	18584115	C	A
2	AX_87400325	0	18610176	G	C
2	AX_520370160	0	18691438	A	T
2	AX_520284388	0	18712703	T	C
2	AX_87446224	0	19435686	T	C
2	AX_520370736	0	19435721	C	G
2	AX_97888830	0	19863374	C	T
2	AX_87269909	0	19888688	A	C
2	AX_520294567	0	20290508	A	G
2	AX_520380849	0	22565906	A	G
2	AX_520380846	0	22727716	T	C
2	AX_520380844	0	22756968	A	G
2	AX_520295048	0	22769060	T	G
2	AX_520380839	0	23100486	T	C
2	AX_520295043	0	23192433	G	T
2	AX_520295035	0	23333755	A	G
2	AX_520295034	0	23351611	C	T
2	AX_520380827	0	23386118	C	T
2	AX_87436993	0	23401484	T	C
2	AX_520295028	0	23412348	C	A
2	AX_520380821	0	23515384	A	T
2	AX_520295022	0	23574510	C	A
2	AX_520380815	0	23673637	G	T
2	AX_520295016	0	23728942	A	C
2	AX_520380811	0	23762651	A	C
2	AX_520380799	0	23863860	G	C
2	AX_520380798	0	23880143	A	G
2	AX_520295000	0	23886933	T	C
2	AX_520294999	0	23895035	C	G
2	AX_520294998	0	23901210	T	A
2	AX_520294997	0	23999897	T	A
2	AX_520380790	0	24064426	T	A
2	AX_215577091	0	24326442	A	G
2	AX_520380787	0	24331926	T	C
2	AX_520370063	0	24650959	C	A
2	AX_520284297	0	24748994	G	T
2	AX_520284298	0	24777627	G	C
2	AX_520284299	0	24789870	C	A
2	AX_520284305	0	24834138	G	A
2	AX_98313691	0	24844097	G	A
2	AX_520370083	0	24861674	G	A
2	AX_520284312	0	24875023	A	G
2	AX_520369306	0	25095700	A	G
2	AX_520283538	0	25245321	A	G
2	AX_520369311	0	25276387	C	T
2	AX_520283542	0	25543877	C	T
2	AX_520283543	0	25837770	T	C
2	AX_520283546	0	25858058	G	T
2	AX_520369319	0	25882901	A	T
2	AX_520369569	0	25971834	T	A
2	AX_520369568	0	25995539	A	G
2	AX_520283791	0	26008553	C	T
2	AX_520369566	0	26052007	T	G
2	AX_520283789	0	26129715	A	G
2	AX_520369564	0	26199497	T	A
2	AX_520369563	0	26301611	A	G
2	AX_88003155	0	26396864	G	T
2	AX_520371855	0	26491040	C	T
2	AX_520286070	0	26507715	A	C
2	AX_520286068	0	26512879	A	G
2	AX_96417362	0	26523150	G	T
2	AX_520371848	0	26531316	T	C
2	AX_96306101	0	26557119	G	A
2	AX_520286063	0	26560834	C	A
2	AX_520286198	0	26867093	G	A
2	AX_520286195	0	27041934	G	A
2	AX_520370712	0	27170900	T	C
2	AX_520285774	0	27673155	A	T
2	AX_520371555	0	27687021	A	G
2	AX_520371560	0	27830234	T	A
2	AX_98297096	0	27839747	G	A
2	AX_520285785	0	27856932	A	G
2	AX_98312048	0	27927356	A	G
2	AX_520371569	0	27952899	A	C
2	AX_96404138	0	27953377	A	G
2	AX_96404137	0	27983630	G	A
2	AX_520285793	0	28147985	T	G
2	AX_86914780	0	28177710	G	A
2	AX_520371578	0	28205688	C	T
2	AX_520285800	0	28211630	A	C
2	AX_520285805	0	28236712	A	G
2	AX_520285807	0	28268577	G	T
2	AX_96191080	0	28342773	A	G
2	AX_87093605	0	28346357	T	G
2	AX_520285811	0	28403947	T	C
2	AX_88035945	0	28422575	A	G
2	AX_520285812	0	28425649	C	A
2	AX_520371596	0	28858607	C	G
2	AX_87975570	0	28915630	A	C
2	AX_520371598	0	29054085	A	C
2	AX_87597357	0	29177119	C	A
2	AX_520284025	0	29264608	T	G
2	AX_520284020	0	29409844	T	A
2	AX_520284019	0	29448375	T	G
2	AX_87278235	0	29467400	T	C
2	AX_98307883	0	29470757	A	C
2	AX_87379351	0	29471667	T	C
2	AX_520362910	0	29472201	T	C
2	AX_520369784	0	29481939	G	T
2	AX_88219950	0	29500688	C	G
2	AX_520369783	0	29526216	A	C
2	AX_520369774	0	29654488	C	G
2	AX_520369772	0	29694246	A	G
2	AX_520369771	0	29757730	T	C
2	AX_88113820	0	29962604	G	T
2	AX_520283995	0	30142146	G	A
2	AX_88077435	0	30171793	G	A
2	AX_520369763	0	30244979	T	G
2	AX_520283991	0	30256737	T	C
2	AX_520283990	0	30263260	C	G
2	AX_520283988	0	30273281	C	T
2	AX_520283986	0	30282268	G	T
2	AX_520283982	0	30299648	A	G
2	AX_520283980	0	30340344	A	C
2	AX_88018824	0	30347155	T	C
2	AX_87786773	0	30432915	A	G
2	AX_520369744	0	30451093	T	C
2	AX_520362345	0	30501622	T	C
2	AX_520284563	0	31253363	A	T
2	AX_520370339	0	31274515	A	G
2	AX_87854232	0	31289306	A	G
2	AX_520284570	0	31367432	G	A
2	AX_520370347	0	31373066	G	A
2	AX_520284577	0	31424423	A	G
2	AX_88081756	0	31699898	T	C
2	AX_520284583	0	31721150	G	A
2	AX_520370361	0	31733360	A	G
2	AX_520284589	0	31739496	A	T
2	AX_520370366	0	31749597	C	T
2	AX_520370367	0	31756049	T	C
2	AX_88246407	0	31771039	A	G
2	AX_87580804	0	32116245	C	T
2	AX_87974117	0	32123928	A	C
2	AX_87206414	0	32277165	G	A
2	AX_98324701	0	32309397	A	G
2	AX_520354258	0	32398458	A	G
2	AX_520438843	0	32437221	T	G
2	AX_520354254	0	32465872	T	G
2	AX_520438839	0	32494194	C	T
2	AX_96215836	0	32564067	G	A
2	AX_520438838	0	32569916	G	C
2	AX_520369502	0	32776804	G	T
2	AX_88289707	0	32788181	G	T
2	AX_96486638	0	32809073	T	C
2	AX_87944784	0	32813203	T	C
2	AX_87092744	0	32830977	A	C
2	AX_520369495	0	32838415	C	T
2	AX_87158193	0	32867826	A	G
2	AX_520283715	0	32927667	A	T
2	AX_520283713	0	33000757	T	G
2	AX_520369479	0	33329532	G	T
2	AX_417115403	0	33394928	A	G
2	AX_87605115	0	33400947	C	A
2	AX_88296894	0	33419870	A	C
2	AX_520283699	0	33459368	A	G
2	AX_96478472	0	33462269	G	T
2	AX_520369470	0	33475087	T	C
2	AX_520369465	0	33503459	A	T
2	AX_88203891	0	33524583	C	A
2	AX_88039651	0	33534195	C	T
2	AX_87893291	0	33571607	G	A
2	AX_88156423	0	34056903	A	C
2	AX_520283686	0	34058070	G	C
2	AX_520369451	0	34336760	A	C
2	AX_520369448	0	34428948	A	G
2	AX_520283670	0	34447523	T	C
2	AX_520283668	0	34462061	G	A
2	AX_520283667	0	34469448	G	A
2	AX_520283664	0	34480026	G	A
2	AX_97876096	0	34583218	C	A
2	AX_87310425	0	34597725	T	C
2	AX_520277976	0	34608533	A	G
2	AX_520369431	0	34642207	T	G
2	AX_520283654	0	34654720	A	G
2	AX_87307855	0	34668270	G	A
[truncated: 33,241 more rows]
