# Supplementary material for: Genome-wide association identifies genomic regions influencing fillet color in Northwest Atlantic salmon (Salmo salar Linnaeus 1758)
Source: Front Genet. 2024 Jul 26;15:1402927. doi: 10.3389/fgene.2024.1402927 (PMC11310022; doi:10.3389/fgene.2024.1402927)
Supplement: Supplementary file 2 [file DataSheet1.zip › Genetic data/2018Salmon_filter_dryad.fam]

1801193 1 0 0 0 -9
1801202 2 0 0 0 -9
1801229 3 0 0 0 -9
1801077 4 0 0 0 -9
1801021 5 0 0 0 -9
1801191 6 0 0 0 -9
1801054 7 0 0 0 -9
1801214 8 0 0 0 -9
1801202 9 0 0 0 -9
1801202 10 0 0 0 -9
1801202 11 0 0 0 -9
1801202 12 0 0 0 -9
1801017 13 0 0 0 -9
1801218 14 0 0 0 -9
1801054 15 0 0 0 -9
1801016 16 0 0 0 -9
1801181 17 0 0 0 -9
1801230 18 0 0 0 -9
1801230 19 0 0 0 -9
1801098 20 0 0 0 -9
1801193 21 0 0 0 -9
1801199 22 0 0 0 -9
1801103 23 0 0 0 -9
1801209 24 0 0 0 -9
1801117 25 0 0 0 -9
1801148 26 0 0 0 -9
1801109 27 0 0 0 -9
1801211 28 0 0 0 -9
1801018 29 0 0 0 -9
1801231 30 0 0 0 -9
1801184 31 0 0 0 -9
1801181 32 0 0 0 -9
1801195 33 0 0 0 -9
1801017 34 0 0 0 -9
1801153 35 0 0 0 -9
1801229 36 0 0 0 -9
1801147 37 0 0 0 -9
1801017 38 0 0 0 -9
1801100 39 0 0 0 -9
1801096 40 0 0 0 -9
1801199 41 0 0 0 -9
1801005 42 0 0 0 -9
1801148 43 0 0 0 -9
1801109 44 0 0 0 -9
1801136 45 0 0 0 -9
1801209 46 0 0 0 -9
1801107 47 0 0 0 -9
1801104 48 0 0 0 -9
1801139 49 0 0 0 -9
1801193 50 0 0 0 -9
1801005 51 0 0 0 -9
1801136 52 0 0 0 -9
1801231 53 0 0 0 -9
1801077 54 0 0 0 -9
1801078 55 0 0 0 -9
1801229 56 0 0 0 -9
1801199 57 0 0 0 -9
1801139 58 0 0 0 -9
1801030 59 0 0 0 -9
1801199 60 0 0 0 -9
1801179 61 0 0 0 -9
1801018 62 0 0 0 -9
1801022 63 0 0 0 -9
1801193 64 0 0 0 -9
1801101 65 0 0 0 -9
1801104 66 0 0 0 -9
1801202 67 0 0 0 -9
1801089 68 0 0 0 -9
1801109 69 0 0 0 -9
1801096 70 0 0 0 -9
1801232 71 0 0 0 -9
1801101 72 0 0 0 -9
1801005 73 0 0 0 -9
1801230 74 0 0 0 -9
1801184 75 0 0 0 -9
1801229 76 0 0 0 -9
1801148 77 0 0 0 -9
1801100 78 0 0 0 -9
1801192 79 0 0 0 -9
1801136 80 0 0 0 -9
1801223 81 0 0 0 -9
1801091 82 0 0 0 -9
1801098 83 0 0 0 -9
1801022 84 0 0 0 -9
1801153 85 0 0 0 -9
1801077 86 0 0 0 -9
1801077 87 0 0 0 -9
1801022 88 0 0 0 -9
1801101 89 0 0 0 -9
1801211 90 0 0 0 -9
1801022 91 0 0 0 -9
1801229 92 0 0 0 -9
1801199 93 0 0 0 -9
1801076 94 0 0 0 -9
1801139 95 0 0 0 -9
1801232 96 0 0 0 -9
1801108 97 0 0 0 -9
1801054 98 0 0 0 -9
1801022 99 0 0 0 -9
1801021 100 0 0 0 -9
1801093 101 0 0 0 -9
1801190 102 0 0 0 -9
1801139 103 0 0 0 -9
1801210 104 0 0 0 -9
1801103 105 0 0 0 -9
1801087 106 0 0 0 -9
1801184 107 0 0 0 -9
1801089 108 0 0 0 -9
1801185 109 0 0 0 -9
1801096 110 0 0 0 -9
1801153 111 0 0 0 -9
1801104 112 0 0 0 -9
1801017 113 0 0 0 -9
1801232 114 0 0 0 -9
1801232 115 0 0 0 -9
1801107 116 0 0 0 -9
1801177 117 0 0 0 -9
1801177 118 0 0 0 -9
1801209 119 0 0 0 -9
1801023 120 0 0 0 -9
1801108 121 0 0 0 -9
1801017 122 0 0 0 -9
1801189 123 0 0 0 -9
1801107 124 0 0 0 -9
1801135 125 0 0 0 -9
1801139 126 0 0 0 -9
1801096 127 0 0 0 -9
1801024 128 0 0 0 -9
1801022 129 0 0 0 -9
1801080 130 0 0 0 -9
1801101 131 0 0 0 -9
1801148 132 0 0 0 -9
1801202 133 0 0 0 -9
1801077 134 0 0 0 -9
1801153 135 0 0 0 -9
1801230 136 0 0 0 -9
1801209 137 0 0 0 -9
1801178 138 0 0 0 -9
1801139 139 0 0 0 -9
1801230 140 0 0 0 -9
1801017 141 0 0 0 -9
1801017 142 0 0 0 -9
1801077 143 0 0 0 -9
1801111 144 0 0 0 -9
1801189 145 0 0 0 -9
1801179 146 0 0 0 -9
1801192 147 0 0 0 -9
1801017 148 0 0 0 -9
1801192 149 0 0 0 -9
1801079 150 0 0 0 -9
1801125 151 0 0 0 -9
1801098 152 0 0 0 -9
1801136 153 0 0 0 -9
1801195 154 0 0 0 -9
1801232 155 0 0 0 -9
1801229 156 0 0 0 -9
1801213 157 0 0 0 -9
1801181 158 0 0 0 -9
1801094 159 0 0 0 -9
1801098 160 0 0 0 -9
1801230 161 0 0 0 -9
1801210 162 0 0 0 -9
1801108 163 0 0 0 -9
1801179 164 0 0 0 -9
1801096 165 0 0 0 -9
1801179 166 0 0 0 -9
1801096 167 0 0 0 -9
1801231 168 0 0 0 -9
1801024 169 0 0 0 -9
1801209 170 0 0 0 -9
1801213 171 0 0 0 -9
1801192 172 0 0 0 -9
1801202 173 0 0 0 -9
1801103 174 0 0 0 -9
1801018 175 0 0 0 -9
1801022 176 0 0 0 -9
1801209 177 0 0 0 -9
1801087 178 0 0 0 -9
1801078 179 0 0 0 -9
1801185 180 0 0 0 -9
1801107 181 0 0 0 -9
1801185 182 0 0 0 -9
1801018 183 0 0 0 -9
1801213 184 0 0 0 -9
1801147 185 0 0 0 -9
1801178 186 0 0 0 -9
1801096 187 0 0 0 -9
1801101 188 0 0 0 -9
1801136 189 0 0 0 -9
1801023 190 0 0 0 -9
1801190 191 0 0 0 -9
1801220 192 0 0 0 -9
1801103 193 0 0 0 -9
1801231 194 0 0 0 -9
1801230 195 0 0 0 -9
1801023 196 0 0 0 -9
1801178 197 0 0 0 -9
1801016 198 0 0 0 -9
1801118 199 0 0 0 -9
1801021 200 0 0 0 -9
1801100 201 0 0 0 -9
1801202 202 0 0 0 -9
1801087 203 0 0 0 -9
1801022 204 0 0 0 -9
1801193 205 0 0 0 -9
1801017 206 0 0 0 -9
1801179 207 0 0 0 -9
1801192 208 0 0 0 -9
1801021 209 0 0 0 -9
1801153 210 0 0 0 -9
1801103 211 0 0 0 -9
1801232 212 0 0 0 -9
1801184 213 0 0 0 -9
1801232 214 0 0 0 -9
1801223 215 0 0 0 -9
1801191 216 0 0 0 -9
1801230 217 0 0 0 -9
1801024 218 0 0 0 -9
1801211 219 0 0 0 -9
1801118 220 0 0 0 -9
1801232 221 0 0 0 -9
1801022 222 0 0 0 -9
1801211 223 0 0 0 -9
1801100 224 0 0 0 -9
1801096 225 0 0 0 -9
1801178 226 0 0 0 -9
1801089 227 0 0 0 -9
1801022 228 0 0 0 -9
1801087 229 0 0 0 -9
1801181 230 0 0 0 -9
1801153 231 0 0 0 -9
1801184 232 0 0 0 -9
1801181 233 0 0 0 -9
1801021 234 0 0 0 -9
1801211 235 0 0 0 -9
1801179 236 0 0 0 -9
1801089 237 0 0 0 -9
1801148 238 0 0 0 -9
1801024 239 0 0 0 -9
1801179 240 0 0 0 -9
1801210 241 0 0 0 -9
1801018 242 0 0 0 -9
1801232 243 0 0 0 -9
1801179 244 0 0 0 -9
1801021 245 0 0 0 -9
1801220 246 0 0 0 -9
1801177 247 0 0 0 -9
1801147 248 0 0 0 -9
1801178 249 0 0 0 -9
1801118 250 0 0 0 -9
1801213 251 0 0 0 -9
1801089 252 0 0 0 -9
1801101 253 0 0 0 -9
1801192 254 0 0 0 -9
1801153 255 0 0 0 -9
1801232 256 0 0 0 -9
1801096 257 0 0 0 -9
1801192 258 0 0 0 -9
1801211 259 0 0 0 -9
1801107 260 0 0 0 -9
1801191 261 0 0 0 -9
1801089 262 0 0 0 -9
1801218 263 0 0 0 -9
1801153 264 0 0 0 -9
1801230 265 0 0 0 -9
1801080 266 0 0 0 -9
1801135 267 0 0 0 -9
1801209 268 0 0 0 -9
1801211 269 0 0 0 -9
1801230 270 0 0 0 -9
1801103 271 0 0 0 -9
1801103 272 0 0 0 -9
1801101 273 0 0 0 -9
1801023 274 0 0 0 -9
1801087 275 0 0 0 -9
1801107 276 0 0 0 -9
1801153 277 0 0 0 -9
1801193 278 0 0 0 -9
1801136 279 0 0 0 -9
1801104 280 0 0 0 -9
1801136 281 0 0 0 -9
1801093 282 0 0 0 -9
1801118 283 0 0 0 -9
1801202 284 0 0 0 -9
1801136 285 0 0 0 -9
1801054 286 0 0 0 -9
1801153 287 0 0 0 -9
1801153 288 0 0 0 -9
1801023 289 0 0 0 -9
1801191 290 0 0 0 -9
1801109 291 0 0 0 -9
1801232 292 0 0 0 -9
1801021 293 0 0 0 -9
1801054 294 0 0 0 -9
1801108 295 0 0 0 -9
1801213 296 0 0 0 -9
1801211 297 0 0 0 -9
1801190 298 0 0 0 -9
1801178 299 0 0 0 -9
1801024 300 0 0 0 -9
1801202 301 0 0 0 -9
1801109 302 0 0 0 -9
1801095 303 0 0 0 -9
1801181 304 0 0 0 -9
1801189 305 0 0 0 -9
1801153 306 0 0 0 -9
1801096 307 0 0 0 -9
1801190 308 0 0 0 -9
1801158 309 0 0 0 -9
1801018 310 0 0 0 -9
1801096 311 0 0 0 -9
1801148 312 0 0 0 -9
1801030 313 0 0 0 -9
1801109 314 0 0 0 -9
1801153 315 0 0 0 -9
1801022 316 0 0 0 -9
1801089 317 0 0 0 -9
1801107 318 0 0 0 -9
1801096 319 0 0 0 -9
1801096 320 0 0 0 -9
1801080 321 0 0 0 -9
1801135 322 0 0 0 -9
1801148 323 0 0 0 -9
1801148 324 0 0 0 -9
1801104 325 0 0 0 -9
1801202 326 0 0 0 -9
1801153 327 0 0 0 -9
1801231 328 0 0 0 -9
1801089 329 0 0 0 -9
1801137 330 0 0 0 -9
1801108 331 0 0 0 -9
1801177 332 0 0 0 -9
1801148 333 0 0 0 -9
1801093 334 0 0 0 -9
1801021 335 0 0 0 -9
1801202 336 0 0 0 -9
1801021 337 0 0 0 -9
1801108 338 0 0 0 -9
1801118 339 0 0 0 -9
1801094 340 0 0 0 -9
1801210 341 0 0 0 -9
1801024 342 0 0 0 -9
1801177 343 0 0 0 -9
1801154 344 0 0 0 -9
1801078 345 0 0 0 -9
1801098 346 0 0 0 -9
1801078 347 0 0 0 -9
1801193 348 0 0 0 -9
1801190 349 0 0 0 -9
1801088 350 0 0 0 -9
1801195 351 0 0 0 -9
1801024 352 0 0 0 -9
1801210 353 0 0 0 -9
1801229 354 0 0 0 -9
1801108 355 0 0 0 -9
1801148 356 0 0 0 -9
1801098 357 0 0 0 -9
1801100 358 0 0 0 -9
1801024 359 0 0 0 -9
1801225 360 0 0 0 -9
1801177 361 0 0 0 -9
1801111 362 0 0 0 -9
1801095 363 0 0 0 -9
1801166 364 0 0 0 -9
1801077 365 0 0 0 -9
1801078 366 0 0 0 -9
1801202 367 0 0 0 -9
1801230 368 0 0 0 -9
1801191 369 0 0 0 -9
1801021 370 0 0 0 -9
1801195 371 0 0 0 -9
1801230 372 0 0 0 -9
1801223 373 0 0 0 -9
1801154 374 0 0 0 -9
1801211 375 0 0 0 -9
1801147 376 0 0 0 -9
1801079 377 0 0 0 -9
1801177 378 0 0 0 -9
1801084 379 0 0 0 -9
1801093 380 0 0 0 -9
1801192 381 0 0 0 -9
1801077 382 0 0 0 -9
1801080 383 0 0 0 -9
1801023 384 0 0 0 -9
1801136 385 0 0 0 -9
1801229 386 0 0 0 -9
1801109 387 0 0 0 -9
1801191 388 0 0 0 -9
1801078 389 0 0 0 -9
1801111 390 0 0 0 -9
1801101 391 0 0 0 -9
1801104 392 0 0 0 -9
1801096 393 0 0 0 -9
1801104 394 0 0 0 -9
1801088 395 0 0 0 -9
1801022 396 0 0 0 -9
1801094 397 0 0 0 -9
1801005 398 0 0 0 -9
1801195 399 0 0 0 -9
1801076 400 0 0 0 -9
1801076 401 0 0 0 -9
1801193 402 0 0 0 -9
1801103 403 0 0 0 -9
1801225 404 0 0 0 -9
1801137 405 0 0 0 -9
1801229 406 0 0 0 -9
1801223 407 0 0 0 -9
1801209 408 0 0 0 -9
1801100 409 0 0 0 -9
1801079 410 0 0 0 -9
1801098 411 0 0 0 -9
1801214 412 0 0 0 -9
1801229 413 0 0 0 -9
1801178 414 0 0 0 -9
1801093 415 0 0 0 -9
1801201 416 0 0 0 -9
1801098 417 0 0 0 -9
1801192 418 0 0 0 -9
1801213 419 0 0 0 -9
1801096 420 0 0 0 -9
1801094 421 0 0 0 -9
1801023 422 0 0 0 -9
1801191 423 0 0 0 -9
1801108 424 0 0 0 -9
1801137 425 0 0 0 -9
1801178 426 0 0 0 -9
1801137 427 0 0 0 -9
1801229 428 0 0 0 -9
1801107 429 0 0 0 -9
1801225 430 0 0 0 -9
1801108 431 0 0 0 -9
1801137 432 0 0 0 -9
1801178 433 0 0 0 -9
1801079 434 0 0 0 -9
1801100 435 0 0 0 -9
1801108 436 0 0 0 -9
1801030 437 0 0 0 -9
1801211 438 0 0 0 -9
1801030 439 0 0 0 -9
1801179 440 0 0 0 -9
1801229 441 0 0 0 -9
1801229 442 0 0 0 -9
1801108 443 0 0 0 -9
1801077 444 0 0 0 -9
1801095 445 0 0 0 -9
1801136 446 0 0 0 -9
1801231 447 0 0 0 -9
1801094 448 0 0 0 -9
1801223 449 0 0 0 -9
1801178 450 0 0 0 -9
1801024 451 0 0 0 -9
1801181 452 0 0 0 -9
1801147 453 0 0 0 -9
1801005 454 0 0 0 -9
1801098 455 0 0 0 -9
1801178 456 0 0 0 -9
1801191 457 0 0 0 -9
1801213 458 0 0 0 -9
1801210 459 0 0 0 -9
1801091 460 0 0 0 -9
1801229 461 0 0 0 -9
1801135 462 0 0 0 -9
1801100 463 0 0 0 -9
1801080 464 0 0 0 -9
1801230 465 0 0 0 -9
1801107 466 0 0 0 -9
1801135 467 0 0 0 -9
1801202 468 0 0 0 -9
1801178 469 0 0 0 -9
1801095 470 0 0 0 -9
1801096 471 0 0 0 -9
1801181 472 0 0 0 -9
1801089 473 0 0 0 -9
1801225 474 0 0 0 -9
1801076 475 0 0 0 -9
1801021 476 0 0 0 -9
1801021 477 0 0 0 -9
1801220 478 0 0 0 -9
1801135 479 0 0 0 -9
1801230 480 0 0 0 -9
1801208 481 0 0 0 -9
1801079 482 0 0 0 -9
1801137 483 0 0 0 -9
1801108 484 0 0 0 -9
1801089 485 0 0 0 -9
1801177 486 0 0 0 -9
1801213 487 0 0 0 -9
1801080 488 0 0 0 -9
1801096 489 0 0 0 -9
1801192 490 0 0 0 -9
1801231 491 0 0 0 -9
1801054 492 0 0 0 -9
1801155 493 0 0 0 -9
1801079 494 0 0 0 -9
1801223 495 0 0 0 -9
1801218 496 0 0 0 -9
1801202 497 0 0 0 -9
1801147 498 0 0 0 -9
1801111 499 0 0 0 -9
1801201 500 0 0 0 -9
1801054 501 0 0 0 -9
1801030 502 0 0 0 -9
1801100 503 0 0 0 -9
1801229 504 0 0 0 -9
1801195 505 0 0 0 -9
1801181 506 0 0 0 -9
1801213 507 0 0 0 -9
1801232 508 0 0 0 -9
1801189 509 0 0 0 -9
1801210 510 0 0 0 -9
1801076 511 0 0 0 -9
1801211 512 0 0 0 -9
1801201 513 0 0 0 -9
1801231 514 0 0 0 -9
1801100 515 0 0 0 -9
1801191 516 0 0 0 -9
1801191 517 0 0 0 -9
1801096 518 0 0 0 -9
1801084 519 0 0 0 -9
1801084 520 0 0 0 -9
1801202 521 0 0 0 -9
1801098 522 0 0 0 -9
1801192 523 0 0 0 -9
1801231 524 0 0 0 -9
1801077 525 0 0 0 -9
1801100 526 0 0 0 -9
1801177 527 0 0 0 -9
1801098 528 0 0 0 -9
1801096 529 0 0 0 -9
1801201 530 0 0 0 -9
1801076 531 0 0 0 -9
1801080 532 0 0 0 -9
1801229 533 0 0 0 -9
1801087 534 0 0 0 -9
1801178 535 0 0 0 -9
1801005 536 0 0 0 -9
1801192 537 0 0 0 -9
1801096 538 0 0 0 -9
1801107 539 0 0 0 -9
1801117 540 0 0 0 -9
1801195 541 0 0 0 -9
1801225 542 0 0 0 -9
1801080 543 0 0 0 -9
1801211 544 0 0 0 -9
1801225 545 0 0 0 -9
1801088 546 0 0 0 -9
1801211 547 0 0 0 -9
1801088 548 0 0 0 -9
1801030 549 0 0 0 -9
1801156 550 0 0 0 -9
1801231 551 0 0 0 -9
1801093 552 0 0 0 -9
1801095 553 0 0 0 -9
1801153 554 0 0 0 -9
1801103 555 0 0 0 -9
1801147 556 0 0 0 -9
1801148 557 0 0 0 -9
1801229 558 0 0 0 -9
1801091 559 0 0 0 -9
1801190 560 0 0 0 -9
1801080 561 0 0 0 -9
1801077 562 0 0 0 -9
1801087 563 0 0 0 -9
1801231 564 0 0 0 -9
1801136 565 0 0 0 -9
1801179 566 0 0 0 -9
1801094 567 0 0 0 -9
1801109 568 0 0 0 -9
1801218 569 0 0 0 -9
1801190 570 0 0 0 -9
1801091 571 0 0 0 -9
1801103 572 0 0 0 -9
1801104 573 0 0 0 -9
1801107 574 0 0 0 -9
1801225 575 0 0 0 -9
1801054 576 0 0 0 -9
1801202 577 0 0 0 -9
1801211 578 0 0 0 -9
1801232 579 0 0 0 -9
1801096 580 0 0 0 -9
1801100 581 0 0 0 -9
1801094 582 0 0 0 -9
1801137 583 0 0 0 -9
1801189 584 0 0 0 -9
1801077 585 0 0 0 -9
1801189 586 0 0 0 -9
1801095 587 0 0 0 -9
1801021 588 0 0 0 -9
1801096 589 0 0 0 -9
1801211 590 0 0 0 -9
1801076 591 0 0 0 -9
1801091 592 0 0 0 -9
1801201 593 0 0 0 -9
1801179 594 0 0 0 -9
1801080 595 0 0 0 -9
1801080 596 0 0 0 -9
1801211 597 0 0 0 -9
1801190 598 0 0 0 -9
1801136 599 0 0 0 -9
1801232 600 0 0 0 -9
1801230 601 0 0 0 -9
1801178 602 0 0 0 -9
1801147 603 0 0 0 -9
1801087 604 0 0 0 -9
1801189 605 0 0 0 -9
1801111 606 0 0 0 -9
1801094 607 0 0 0 -9
1801094 608 0 0 0 -9
1801219 609 0 0 0 -9
1801192 610 0 0 0 -9
1801096 611 0 0 0 -9
1801015 612 0 0 0 -9
1801220 613 0 0 0 -9
1801030 614 0 0 0 -9
1801101 615 0 0 0 -9
1801108 616 0 0 0 -9
1801179 617 0 0 0 -9
1801213 618 0 0 0 -9
1801210 619 0 0 0 -9
1801192 620 0 0 0 -9
1801225 621 0 0 0 -9
1801229 622 0 0 0 -9
1801100 623 0 0 0 -9
1801096 624 0 0 0 -9
1801079 625 0 0 0 -9
1801178 626 0 0 0 -9
1801201 627 0 0 0 -9
1801109 628 0 0 0 -9
1801005 629 0 0 0 -9
1801155 630 0 0 0 -9
1801229 631 0 0 0 -9
1801017 632 0 0 0 -9
1801223 633 0 0 0 -9
1801100 634 0 0 0 -9
1801209 635 0 0 0 -9
1801189 636 0 0 0 -9
1801196 637 0 0 0 -9
1801021 638 0 0 0 -9
1801076 639 0 0 0 -9
1801024 640 0 0 0 -9
1801076 641 0 0 0 -9
1801101 642 0 0 0 -9
1801156 643 0 0 0 -9
1801177 644 0 0 0 -9
1801103 645 0 0 0 -9
1801018 646 0 0 0 -9
1801232 647 0 0 0 -9
1801091 648 0 0 0 -9
1801015 649 0 0 0 -9
1801201 650 0 0 0 -9
1801223 651 0 0 0 -9
1801202 652 0 0 0 -9
1801230 653 0 0 0 -9
1801223 654 0 0 0 -9
1801100 655 0 0 0 -9
1801139 656 0 0 0 -9
1801030 657 0 0 0 -9
1801094 658 0 0 0 -9
1801210 659 0 0 0 -9
1801153 660 0 0 0 -9
1801193 661 0 0 0 -9
1801219 662 0 0 0 -9
1801201 663 0 0 0 -9
1801189 664 0 0 0 -9
1801094 665 0 0 0 -9
1801190 666 0 0 0 -9
1801111 667 0 0 0 -9
1801189 668 0 0 0 -9
1801230 669 0 0 0 -9
1801024 670 0 0 0 -9
1801210 671 0 0 0 -9
1801191 672 0 0 0 -9
1801196 673 0 0 0 -9
1801201 674 0 0 0 -9
1801147 675 0 0 0 -9
1801015 676 0 0 0 -9
1801213 677 0 0 0 -9
1801209 678 0 0 0 -9
1801223 679 0 0 0 -9
1801225 680 0 0 0 -9
1801211 681 0 0 0 -9
1801220 682 0 0 0 -9
1801178 683 0 0 0 -9
1801076 684 0 0 0 -9
1801079 685 0 0 0 -9
1801109 686 0 0 0 -9
1801209 687 0 0 0 -9
1801202 688 0 0 0 -9
1801098 689 0 0 0 -9
1801030 690 0 0 0 -9
1801104 691 0 0 0 -9
1801230 692 0 0 0 -9
1801178 693 0 0 0 -9
1801101 694 0 0 0 -9
1801179 695 0 0 0 -9
1801005 696 0 0 0 -9
1801096 697 0 0 0 -9
1801094 698 0 0 0 -9
1801232 699 0 0 0 -9
1801103 700 0 0 0 -9
1801096 701 0 0 0 -9
1801094 702 0 0 0 -9
1801178 703 0 0 0 -9
1801094 704 0 0 0 -9
1801193 705 0 0 0 -9
1801189 706 0 0 0 -9
1801225 707 0 0 0 -9
1801211 708 0 0 0 -9
1801199 709 0 0 0 -9
1801181 710 0 0 0 -9
1801094 711 0 0 0 -9
1801054 712 0 0 0 -9
1801084 713 0 0 0 -9
1801080 714 0 0 0 -9
1801190 715 0 0 0 -9
1801177 716 0 0 0 -9
1801024 717 0 0 0 -9
1801107 718 0 0 0 -9
1801096 719 0 0 0 -9
1801209 720 0 0 0 -9
1801220 721 0 0 0 -9
1801225 722 0 0 0 -9
1801177 723 0 0 0 -9
1801191 724 0 0 0 -9
1801147 725 0 0 0 -9
1801177 726 0 0 0 -9
1801109 727 0 0 0 -9
1801087 728 0 0 0 -9
1801209 729 0 0 0 -9
1801199 730 0 0 0 -9
1801093 731 0 0 0 -9
1801093 732 0 0 0 -9
1801016 733 0 0 0 -9
1801087 734 0 0 0 -9
1801191 735 0 0 0 -9
1801225 736 0 0 0 -9
1801023 737 0 0 0 -9
1801084 738 0 0 0 -9
1801210 739 0 0 0 -9
1801087 740 0 0 0 -9
1801189 741 0 0 0 -9
1801084 742 0 0 0 -9
1801005 743 0 0 0 -9
1801225 744 0 0 0 -9
1801096 745 0 0 0 -9
1801023 746 0 0 0 -9
1801103 747 0 0 0 -9
1801054 748 0 0 0 -9
1801201 749 0 0 0 -9
1801135 750 0 0 0 -9
1801199 751 0 0 0 -9
1801096 752 0 0 0 -9
1801030 753 0 0 0 -9
1801192 754 0 0 0 -9
1801137 755 0 0 0 -9
1801084 756 0 0 0 -9
1801189 757 0 0 0 -9
1801015 758 0 0 0 -9
1801111 759 0 0 0 -9
1801210 760 0 0 0 -9
1801211 761 0 0 0 -9
1801225 762 0 0 0 -9
1801219 763 0 0 0 -9
1801148 764 0 0 0 -9
1801220 765 0 0 0 -9
1801093 766 0 0 0 -9
1801076 767 0 0 0 -9
1801220 768 0 0 0 -9
1801136 769 0 0 0 -9
1801225 770 0 0 0 -9
1801137 771 0 0 0 -9
1801109 772 0 0 0 -9
1801225 773 0 0 0 -9
1801153 774 0 0 0 -9
1801096 775 0 0 0 -9
1801218 776 0 0 0 -9
1801209 777 0 0 0 -9
1801016 778 0 0 0 -9
1801098 779 0 0 0 -9
1801101 780 0 0 0 -9
1801079 781 0 0 0 -9
1801098 782 0 0 0 -9
1801139 783 0 0 0 -9
1801209 784 0 0 0 -9
1801054 785 0 0 0 -9
1801209 786 0 0 0 -9
1801179 787 0 0 0 -9
1801214 788 0 0 0 -9
1801209 789 0 0 0 -9
1801080 790 0 0 0 -9
1801214 791 0 0 0 -9
1801030 792 0 0 0 -9
1801231 793 0 0 0 -9
1801098 794 0 0 0 -9
1801202 795 0 0 0 -9
1801189 796 0 0 0 -9
1801231 797 0 0 0 -9
1801177 798 0 0 0 -9
1801213 799 0 0 0 -9
1801177 800 0 0 0 -9
1801147 801 0 0 0 -9
1801139 802 0 0 0 -9
1801077 803 0 0 0 -9
1801209 804 0 0 0 -9
1801230 805 0 0 0 -9
1801015 806 0 0 0 -9
1801100 807 0 0 0 -9
1801107 808 0 0 0 -9
1801139 809 0 0 0 -9
1801181 810 0 0 0 -9
1801139 811 0 0 0 -9
1801210 812 0 0 0 -9
1801018 813 0 0 0 -9
1801210 814 0 0 0 -9
1801192 815 0 0 0 -9
1801209 816 0 0 0 -9
1801201 817 0 0 0 -9
1801193 818 0 0 0 -9
1801196 819 0 0 0 -9
1801179 820 0 0 0 -9
1801098 821 0 0 0 -9
1801100 822 0 0 0 -9
1801179 823 0 0 0 -9
1801210 824 0 0 0 -9
1801201 825 0 0 0 -9
1801177 826 0 0 0 -9
1801223 827 0 0 0 -9
1801103 828 0 0 0 -9
1801148 829 0 0 0 -9
1801016 830 0 0 0 -9
1801098 831 0 0 0 -9
1801023 832 0 0 0 -9
1801211 833 0 0 0 -9
1801030 834 0 0 0 -9
1801224 835 0 0 0 -9
1801101 836 0 0 0 -9
1801101 837 0 0 0 -9
1801093 838 0 0 0 -9
1801209 839 0 0 0 -9
1801192 840 0 0 0 -9
1801078 841 0 0 0 -9
1801005 842 0 0 0 -9
1801202 843 0 0 0 -9
1801199 844 0 0 0 -9
1801111 845 0 0 0 -9
1801156 846 0 0 0 -9
1801177 847 0 0 0 -9
1801156 848 0 0 0 -9
1801153 849 0 0 0 -9
1801094 850 0 0 0 -9
1801101 851 0 0 0 -9
1801015 852 0 0 0 -9
1801193 853 0 0 0 -9
1801177 854 0 0 0 -9
1801098 855 0 0 0 -9
1801156 856 0 0 0 -9
1801210 857 0 0 0 -9
1801100 858 0 0 0 -9
1801101 859 0 0 0 -9
1801139 860 0 0 0 -9
1801098 861 0 0 0 -9
1801210 862 0 0 0 -9
1801111 863 0 0 0 -9
1801225 864 0 0 0 -9
1801190 865 0 0 0 -9
1801219 866 0 0 0 -9
1801080 867 0 0 0 -9
1801091 868 0 0 0 -9
1801219 869 0 0 0 -9
1801211 870 0 0 0 -9
1801091 871 0 0 0 -9
1801181 872 0 0 0 -9
1801103 873 0 0 0 -9
1801093 874 0 0 0 -9
1801016 875 0 0 0 -9
1801153 876 0 0 0 -9
1801192 877 0 0 0 -9
1801226 878 0 0 0 -9
1801209 879 0 0 0 -9
1801005 880 0 0 0 -9
1801103 881 0 0 0 -9
1801096 882 0 0 0 -9
1801137 883 0 0 0 -9
1801193 884 0 0 0 -9
1801229 885 0 0 0 -9
1801223 886 0 0 0 -9
1801015 887 0 0 0 -9
1801101 888 0 0 0 -9
1801189 889 0 0 0 -9
1801093 890 0 0 0 -9
1801147 891 0 0 0 -9
1801015 892 0 0 0 -9
1801076 893 0 0 0 -9
1801202 894 0 0 0 -9
1801080 895 0 0 0 -9
1801111 896 0 0 0 -9
1801005 897 0 0 0 -9
1801179 898 0 0 0 -9
1801024 899 0 0 0 -9
1801096 900 0 0 0 -9
1801016 901 0 0 0 -9
1801210 902 0 0 0 -9
1801076 903 0 0 0 -9
1801024 904 0 0 0 -9
1801016 905 0 0 0 -9
1801079 906 0 0 0 -9
1801024 907 0 0 0 -9
1801087 908 0 0 0 -9
1801209 909 0 0 0 -9
1801202 910 0 0 0 -9
1801098 911 0 0 0 -9
1801109 912 0 0 0 -9
1801093 913 0 0 0 -9
1801201 914 0 0 0 -9
1801104 915 0 0 0 -9
1801098 916 0 0 0 -9
1801177 917 0 0 0 -9
1801189 918 0 0 0 -9
1801023 919 0 0 0 -9
1801231 920 0 0 0 -9
1801211 921 0 0 0 -9
1801181 922 0 0 0 -9
1801096 923 0 0 0 -9
1801096 924 0 0 0 -9
1801179 925 0 0 0 -9
1801181 926 0 0 0 -9
1801153 927 0 0 0 -9
1801224 928 0 0 0 -9
1801084 929 0 0 0 -9
1801015 930 0 0 0 -9
1801150 931 0 0 0 -9
1801018 932 0 0 0 -9
1801107 933 0 0 0 -9
1801015 934 0 0 0 -9
1801079 935 0 0 0 -9
1801109 936 0 0 0 -9
1801018 937 0 0 0 -9
1801179 938 0 0 0 -9
1801223 939 0 0 0 -9
1801209 940 0 0 0 -9
1801024 941 0 0 0 -9
1801136 942 0 0 0 -9
1801079 943 0 0 0 -9
1801080 944 0 0 0 -9
1801135 945 0 0 0 -9
1801199 946 0 0 0 -9
1801080 947 0 0 0 -9
1801024 948 0 0 0 -9
1801104 949 0 0 0 -9
1801015 950 0 0 0 -9
1801147 951 0 0 0 -9
1801232 952 0 0 0 -9
1801218 953 0 0 0 -9
1801211 954 0 0 0 -9
1801231 955 0 0 0 -9
1801093 956 0 0 0 -9
1801098 957 0 0 0 -9
1801179 958 0 0 0 -9
1801079 959 0 0 0 -9
1801181 960 0 0 0 -9
1801185 961 0 0 0 -9
1801229 962 0 0 0 -9
1801078 963 0 0 0 -9
1801017 964 0 0 0 -9
1801079 965 0 0 0 -9
1801232 966 0 0 0 -9
1801178 967 0 0 0 -9
1801232 968 0 0 0 -9
1801091 969 0 0 0 -9
1801177 970 0 0 0 -9
1801193 971 0 0 0 -9
1801232 972 0 0 0 -9
1801017 973 0 0 0 -9
1801100 974 0 0 0 -9
1801220 975 0 0 0 -9
1801202 976 0 0 0 -9
1801104 977 0 0 0 -9
1801015 978 0 0 0 -9
1801103 979 0 0 0 -9
1801016 980 0 0 0 -9
1801016 981 0 0 0 -9
1801209 982 0 0 0 -9
1801005 983 0 0 0 -9
1801189 984 0 0 0 -9
1801223 985 0 0 0 -9
1801185 986 0 0 0 -9
1801091 987 0 0 0 -9
1801193 988 0 0 0 -9
1801193 989 0 0 0 -9
1801094 990 0 0 0 -9
1801100 991 0 0 0 -9
1801191 992 0 0 0 -9
1801190 993 0 0 0 -9
1801021 994 0 0 0 -9
1801196 995 0 0 0 -9
1801190 996 0 0 0 -9
1801232 997 0 0 0 -9
1801076 998 0 0 0 -9
1801177 999 0 0 0 -9
1801210 1000 0 0 0 -9
1801191 1001 0 0 0 -9
1801213 1002 0 0 0 -9
1801094 1003 0 0 0 -9
1801104 1004 0 0 0 -9
1801193 1005 0 0 0 -9
1801210 1006 0 0 0 -9
1801109 1007 0 0 0 -9
1801156 1008 0 0 0 -9
1801232 1009 0 0 0 -9
1801079 1010 0 0 0 -9
1801017 1011 0 0 0 -9
1801201 1012 0 0 0 -9
1801087 1013 0 0 0 -9
1801231 1014 0 0 0 -9
1801189 1015 0 0 0 -9
1801018 1016 0 0 0 -9
1801230 1017 0 0 0 -9
1801016 1018 0 0 0 -9
1801080 1019 0 0 0 -9
1801054 1020 0 0 0 -9
1801107 1021 0 0 0 -9
1801147 1022 0 0 0 -9
1801232 1023 0 0 0 -9
1801054 1024 0 0 0 -9
1801199 1025 0 0 0 -9
1801189 1026 0 0 0 -9
1801005 1027 0 0 0 -9
1801093 1028 0 0 0 -9
1801185 1029 0 0 0 -9
1801153 1030 0 0 0 -9
1801156 1031 0 0 0 -9
1801147 1032 0 0 0 -9
1801193 1033 0 0 0 -9
1801137 1034 0 0 0 -9
1801202 1035 0 0 0 -9
1801139 1036 0 0 0 -9
1801148 1037 0 0 0 -9
1801202 1038 0 0 0 -9
1801209 1039 0 0 0 -9
1801136 1040 0 0 0 -9
1801181 1041 0 0 0 -9
1801093 1042 0 0 0 -9
1801103 1043 0 0 0 -9
1801104 1044 0 0 0 -9
1801137 1045 0 0 0 -9
1801211 1046 0 0 0 -9
1801229 1047 0 0 0 -9
1801018 1048 0 0 0 -9
1801018 1049 0 0 0 -9
1801218 1050 0 0 0 -9
1801231 1051 0 0 0 -9
1801104 1052 0 0 0 -9
1801177 1053 0 0 0 -9
1801100 1054 0 0 0 -9
1801017 1055 0 0 0 -9
1801021 1056 0 0 0 -9
1801210 1057 0 0 0 -9
1801211 1058 0 0 0 -9
1801209 1059 0 0 0 -9
1801015 1060 0 0 0 -9
1801231 1061 0 0 0 -9
1801091 1062 0 0 0 -9
1801076 1063 0 0 0 -9
1801078 1064 0 0 0 -9
1801232 1065 0 0 0 -9
1801076 1066 0 0 0 -9
1801100 1067 0 0 0 -9
1801214 1068 0 0 0 -9
1801136 1069 0 0 0 -9
1801018 1070 0 0 0 -9
1801193 1071 0 0 0 -9
1801077 1072 0 0 0 -9
1801087 1073 0 0 0 -9
1801080 1074 0 0 0 -9
1801232 1075 0 0 0 -9
1801202 1076 0 0 0 -9
1801220 1077 0 0 0 -9
1801201 1078 0 0 0 -9
1801103 1079 0 0 0 -9
1801202 1080 0 0 0 -9
1801177 1081 0 0 0 -9
1801231 1082 0 0 0 -9
1801230 1083 0 0 0 -9
1801193 1084 0 0 0 -9
1801024 1085 0 0 0 -9
1801232 1086 0 0 0 -9
1801054 1087 0 0 0 -9
1801231 1088 0 0 0 -9
1801185 1089 0 0 0 -9
1801179 1090 0 0 0 -9
1801181 1091 0 0 0 -9
1801178 1092 0 0 0 -9
1801017 1093 0 0 0 -9
1801079 1094 0 0 0 -9
1801220 1095 0 0 0 -9
1801190 1096 0 0 0 -9
1801017 1097 0 0 0 -9
1801147 1098 0 0 0 -9
1801213 1099 0 0 0 -9
1801223 1100 0 0 0 -9
1801231 1101 0 0 0 -9
1801137 1102 0 0 0 -9
1801231 1103 0 0 0 -9
1801109 1104 0 0 0 -9
1801211 1105 0 0 0 -9
1801189 1106 0 0 0 -9
1801017 1107 0 0 0 -9
1801104 1108 0 0 0 -9
1801096 1109 0 0 0 -9
1801148 1110 0 0 0 -9
1801232 1111 0 0 0 -9
1801107 1112 0 0 0 -9
1801023 1113 0 0 0 -9
1801024 1114 0 0 0 -9
1801147 1115 0 0 0 -9
1801005 1116 0 0 0 -9
1801232 1117 0 0 0 -9
1801213 1118 0 0 0 -9
1801015 1119 0 0 0 -9
1801150 1120 0 0 0 -9
1801179 1121 0 0 0 -9
1801231 1122 0 0 0 -9
1801154 1123 0 0 0 -9
1801223 1124 0 0 0 -9
1801192 1125 0 0 0 -9
1801223 1126 0 0 0 -9
1801199 1127 0 0 0 -9
1801193 1128 0 0 0 -9
1801185 1129 0 0 0 -9
1801104 1130 0 0 0 -9
1801139 1131 0 0 0 -9
1801191 1132 0 0 0 -9
1801104 1133 0 0 0 -9
1801109 1134 0 0 0 -9
1801220 1135 0 0 0 -9
1801107 1136 0 0 0 -9
1801091 1137 0 0 0 -9
1801220 1138 0 0 0 -9
1801096 1139 0 0 0 -9
1801201 1140 0 0 0 -9
1801018 1141 0 0 0 -9
1801077 1142 0 0 0 -9
1801232 1143 0 0 0 -9
1801018 1144 0 0 0 -9
1801154 1145 0 0 0 -9
1801087 1146 0 0 0 -9
1801136 1147 0 0 0 -9
1801018 1148 0 0 0 -9
1801179 1149 0 0 0 -9
1801230 1150 0 0 0 -9
1801087 1151 0 0 0 -9
1801087 1152 0 0 0 -9
1801079 1153 0 0 0 -9
1801016 1154 0 0 0 -9
1801089 1155 0 0 0 -9
1801192 1156 0 0 0 -9
1801139 1157 0 0 0 -9
1801024 1158 0 0 0 -9
1801231 1159 0 0 0 -9
1801016 1160 0 0 0 -9
1801201 1161 0 0 0 -9
1801111 1162 0 0 0 -9
1801016 1163 0 0 0 -9
1801193 1164 0 0 0 -9
1801079 1165 0 0 0 -9
1801177 1166 0 0 0 -9
1801089 1167 0 0 0 -9
1801089 1168 0 0 0 -9
1801054 1169 0 0 0 -9
1801179 1170 0 0 0 -9
1801078 1171 0 0 0 -9
1801017 1172 0 0 0 -9
1801230 1173 0 0 0 -9
1801077 1174 0 0 0 -9
1801079 1175 0 0 0 -9
1801018 1176 0 0 0 -9
1801109 1177 0 0 0 -9
1801191 1178 0 0 0 -9
1801078 1179 0 0 0 -9
1801179 1180 0 0 0 -9
1801230 1181 0 0 0 -9
1801017 1182 0 0 0 -9
1801185 1183 0 0 0 -9
1801199 1184 0 0 0 -9
1801154 1185 0 0 0 -9
1801054 1186 0 0 0 -9
1801211 1187 0 0 0 -9
1801154 1188 0 0 0 -9
1801091 1189 0 0 0 -9
1801192 1190 0 0 0 -9
1801022 1191 0 0 0 -9
1801181 1192 0 0 0 -9
1801077 1193 0 0 0 -9
1801054 1194 0 0 0 -9
1801005 1195 0 0 0 -9
1801054 1196 0 0 0 -9
1801079 1197 0 0 0 -9
1801077 1198 0 0 0 -9
1801015 1199 0 0 0 -9
1801148 1200 0 0 0 -9
1801024 1201 0 0 0 -9
1801232 1202 0 0 0 -9
1801232 1203 0 0 0 -9
1801107 1204 0 0 0 -9
1801100 1205 0 0 0 -9
1801211 1206 0 0 0 -9
1801103 1207 0 0 0 -9
1801104 1208 0 0 0 -9
1801079 1209 0 0 0 -9
1801231 1210 0 0 0 -9
1801190 1211 0 0 0 -9
1801016 1212 0 0 0 -9
1801199 1213 0 0 0 -9
1801104 1214 0 0 0 -9
1801179 1215 0 0 0 -9
1801107 1216 0 0 0 -9
1801153 1217 0 0 0 -9
1801054 1218 0 0 0 -9
1801117 1219 0 0 0 -9
1801185 1220 0 0 0 -9
1801201 1221 0 0 0 -9
1801107 1222 0 0 0 -9
1801107 1223 0 0 0 -9
1801201 1224 0 0 0 -9
1801104 1225 0 0 0 -9
1801232 1226 0 0 0 -9
1801077 1227 0 0 0 -9
1801220 1228 0 0 0 -9
1801080 1229 0 0 0 -9
1801021 1230 0 0 0 -9
1801202 1231 0 0 0 -9
1801024 1232 0 0 0 -9
1801179 1233 0 0 0 -9
1801018 1234 0 0 0 -9
1801199 1235 0 0 0 -9
1801156 1236 0 0 0 -9
1801076 1237 0 0 0 -9
1801077 1238 0 0 0 -9
1801147 1239 0 0 0 -9
1801184 1240 0 0 0 -9
1801191 1241 0 0 0 -9
1801136 1242 0 0 0 -9
1801232 1243 0 0 0 -9
1801209 1244 0 0 0 -9
1801104 1245 0 0 0 -9
1801111 1246 0 0 0 -9
1801230 1247 0 0 0 -9
1801030 1248 0 0 0 -9
1801103 1249 0 0 0 -9
1801107 1250 0 0 0 -9
1801101 1251 0 0 0 -9
1801109 1252 0 0 0 -9
1801111 1253 0 0 0 -9
1801079 1254 0 0 0 -9
1801231 1255 0 0 0 -9
1801179 1256 0 0 0 -9
1801154 1257 0 0 0 -9
1801232 1258 0 0 0 -9
1801179 1259 0 0 0 -9
1801185 1260 0 0 0 -9
1801018 1261 0 0 0 -9
1801202 1262 0 0 0 -9
1801184 1263 0 0 0 -9
1801209 1264 0 0 0 -9
1801091 1265 0 0 0 -9
1801229 1266 0 0 0 -9
1801030 1267 0 0 0 -9
1801076 1268 0 0 0 -9
1801078 1269 0 0 0 -9
1801192 1270 0 0 0 -9
1801101 1271 0 0 0 -9
1801016 1272 0 0 0 -9
1801148 1273 0 0 0 -9
1801015 1274 0 0 0 -9
1801193 1275 0 0 0 -9
1801030 1276 0 0 0 -9
1801148 1277 0 0 0 -9
1801077 1278 0 0 0 -9
1801089 1279 0 0 0 -9
1801104 1280 0 0 0 -9
1801022 1281 0 0 0 -9
1801148 1282 0 0 0 -9
1801054 1283 0 0 0 -9
1801098 1284 0 0 0 -9
1801156 1285 0 0 0 -9
1801232 1286 0 0 0 -9
1801103 1287 0 0 0 -9
1801100 1288 0 0 0 -9
1801109 1289 0 0 0 -9
1801016 1290 0 0 0 -9
1801185 1291 0 0 0 -9
1801232 1292 0 0 0 -9
1801209 1293 0 0 0 -9
1801230 1294 0 0 0 -9
1801117 1295 0 0 0 -9
1801193 1296 0 0 0 -9
1801104 1297 0 0 0 -9
1801136 1298 0 0 0 -9
1801104 1299 0 0 0 -9
1801224 1300 0 0 0 -9
1801104 1301 0 0 0 -9
1801076 1302 0 0 0 -9
1801101 1303 0 0 0 -9
1801232 1304 0 0 0 -9
1801022 1305 0 0 0 -9
1801178 1306 0 0 0 -9
1801091 1307 0 0 0 -9
1801080 1308 0 0 0 -9
1801076 1309 0 0 0 -9
1801117 1310 0 0 0 -9
1801024 1311 0 0 0 -9
1801185 1312 0 0 0 -9
1801111 1313 0 0 0 -9
1801230 1314 0 0 0 -9
1801178 1315 0 0 0 -9
1801054 1316 0 0 0 -9
1801156 1317 0 0 0 -9
1801005 1318 0 0 0 -9
1801178 1319 0 0 0 -9
1801185 1320 0 0 0 -9
1801148 1321 0 0 0 -9
1801209 1322 0 0 0 -9
1801193 1323 0 0 0 -9
1801107 1324 0 0 0 -9
1801179 1325 0 0 0 -9
1801199 1326 0 0 0 -9
1801017 1327 0 0 0 -9
1801148 1328 0 0 0 -9
1801018 1329 0 0 0 -9
1801193 1330 0 0 0 -9
1801017 1331 0 0 0 -9
1801018 1332 0 0 0 -9
1801192 1333 0 0 0 -9
1801101 1334 0 0 0 -9
1801201 1335 0 0 0 -9
1801022 1336 0 0 0 -9
1801017 1337 0 0 0 -9
1801089 1338 0 0 0 -9
1801016 1339 0 0 0 -9
1801054 1340 0 0 0 -9
1801017 1341 0 0 0 -9
1801104 1342 0 0 0 -9
1801148 1343 0 0 0 -9
1801177 1344 0 0 0 -9
1801018 1345 0 0 0 -9
1801104 1346 0 0 0 -9
1801177 1347 0 0 0 -9
1801024 1348 0 0 0 -9
1801178 1349 0 0 0 -9
1801054 1350 0 0 0 -9
1801098 1351 0 0 0 -9
1801232 1352 0 0 0 -9
1801101 1353 0 0 0 -9
1801098 1354 0 0 0 -9
1801153 1355 0 0 0 -9
1801077 1356 0 0 0 -9
1801030 1357 0 0 0 -9
1801179 1358 0 0 0 -9
1801184 1359 0 0 0 -9
1801023 1360 0 0 0 -9
