# Supplementary material for: Genome-wide association identifies genomic regions influencing fillet color in Northwest Atlantic salmon (Salmo salar Linnaeus 1758)
Source: Front Genet. 2024 Jul 26;15:1402927. doi: 10.3389/fgene.2024.1402927 (PMC11310022; doi:10.3389/fgene.2024.1402927)
Supplement: Supplementary file 2 [file DataSheet1.zip › Genetic data/2019Salmon_filter_dryad.fam]

1901037 1 0 0 0 -9
1901256 2 0 0 0 -9
1901154 3 0 0 0 -9
1901108 4 0 0 0 -9
1901307 5 0 0 0 -9
1901118 6 0 0 0 -9
1901150 7 0 0 0 -9
1901203 8 0 0 0 -9
1901082 9 0 0 0 -9
1901366 10 0 0 0 -9
1901362 11 0 0 0 -9
1901169 12 0 0 0 -9
1901037 13 0 0 0 -9
1901152 14 0 0 0 -9
1901108 15 0 0 0 -9
1901160 16 0 0 0 -9
1901228 17 0 0 0 -9
1901088 18 0 0 0 -9
1901198 19 0 0 0 -9
1901104 20 0 0 0 -9
1901067 21 0 0 0 -9
1901210 22 0 0 0 -9
1901213 23 0 0 0 -9
1901184 24 0 0 0 -9
1901232 25 0 0 0 -9
1901295 26 0 0 0 -9
1901152 27 0 0 0 -9
1901071 28 0 0 0 -9
1901369 29 0 0 0 -9
1901197 30 0 0 0 -9
1901322 31 0 0 0 -9
1901190 32 0 0 0 -9
1901082 33 0 0 0 -9
1901363 34 0 0 0 -9
1901219 35 0 0 0 -9
1901196 36 0 0 0 -9
1901200 37 0 0 0 -9
1901067 38 0 0 0 -9
1901424 39 0 0 0 -9
1901072 40 0 0 0 -9
1901245 41 0 0 0 -9
1901333 42 0 0 0 -9
1901179 43 0 0 0 -9
1901220 44 0 0 0 -9
1901177 45 0 0 0 -9
1901031 46 0 0 0 -9
1901199 47 0 0 0 -9
1901232 48 0 0 0 -9
1901384 49 0 0 0 -9
1901003 50 0 0 0 -9
1901102 51 0 0 0 -9
1901175 52 0 0 0 -9
1901198 53 0 0 0 -9
1901219 54 0 0 0 -9
1901024 55 0 0 0 -9
1901375 56 0 0 0 -9
1901413 57 0 0 0 -9
1901025 58 0 0 0 -9
1901015 59 0 0 0 -9
1901202 60 0 0 0 -9
1901203 61 0 0 0 -9
1901377 62 0 0 0 -9
1901096 63 0 0 0 -9
1901316 64 0 0 0 -9
1901246 65 0 0 0 -9
1901266 66 0 0 0 -9
1901204 67 0 0 0 -9
1901302 68 0 0 0 -9
1901367 69 0 0 0 -9
1901032 70 0 0 0 -9
1901336 71 0 0 0 -9
1901150 72 0 0 0 -9
1901019 73 0 0 0 -9
1901369 74 0 0 0 -9
1901113 75 0 0 0 -9
1901164 76 0 0 0 -9
1901152 77 0 0 0 -9
1901088 78 0 0 0 -9
1901262 79 0 0 0 -9
1901230 80 0 0 0 -9
1901231 81 0 0 0 -9
1901373 82 0 0 0 -9
1901302 83 0 0 0 -9
1901262 84 0 0 0 -9
1901185 85 0 0 0 -9
1901302 86 0 0 0 -9
1901202 87 0 0 0 -9
1901210 88 0 0 0 -9
1901336 89 0 0 0 -9
1901178 90 0 0 0 -9
1901099 91 0 0 0 -9
1901219 92 0 0 0 -9
1901262 93 0 0 0 -9
1901231 94 0 0 0 -9
1901358 95 0 0 0 -9
1901219 96 0 0 0 -9
1901384 97 0 0 0 -9
1901375 98 0 0 0 -9
1901032 99 0 0 0 -9
1901424 100 0 0 0 -9
1901016 101 0 0 0 -9
1901153 102 0 0 0 -9
1901033 103 0 0 0 -9
1901004 104 0 0 0 -9
1901245 105 0 0 0 -9
1901203 106 0 0 0 -9
1901095 107 0 0 0 -9
1901424 108 0 0 0 -9
1901072 109 0 0 0 -9
1901245 110 0 0 0 -9
1901362 111 0 0 0 -9
1901255 112 0 0 0 -9
1901209 113 0 0 0 -9
1901108 114 0 0 0 -9
1901201 115 0 0 0 -9
1901071 116 0 0 0 -9
1901090 117 0 0 0 -9
1901159 118 0 0 0 -9
1901031 119 0 0 0 -9
1901255 120 0 0 0 -9
1901227 121 0 0 0 -9
1901203 122 0 0 0 -9
1901067 123 0 0 0 -9
1901313 124 0 0 0 -9
1901369 125 0 0 0 -9
1901252 126 0 0 0 -9
1901194 127 0 0 0 -9
1901288 128 0 0 0 -9
1901346 129 0 0 0 -9
1901203 130 0 0 0 -9
1901029 131 0 0 0 -9
1901113 132 0 0 0 -9
1901430 133 0 0 0 -9
1901029 134 0 0 0 -9
1901183 135 0 0 0 -9
1901424 136 0 0 0 -9
1901183 137 0 0 0 -9
1901367 138 0 0 0 -9
1901360 139 0 0 0 -9
1901201 140 0 0 0 -9
1901369 141 0 0 0 -9
1901344 142 0 0 0 -9
1901201 143 0 0 0 -9
1901237 144 0 0 0 -9
1901395 145 0 0 0 -9
1901067 146 0 0 0 -9
1901301 147 0 0 0 -9
1901316 148 0 0 0 -9
1901119 149 0 0 0 -9
1901190 150 0 0 0 -9
1901167 151 0 0 0 -9
1901007 152 0 0 0 -9
1901219 153 0 0 0 -9
1901108 154 0 0 0 -9
1901379 155 0 0 0 -9
1901149 156 0 0 0 -9
1901108 157 0 0 0 -9
1901034 158 0 0 0 -9
1901038 159 0 0 0 -9
1901186 160 0 0 0 -9
1901336 161 0 0 0 -9
1901015 162 0 0 0 -9
1901290 163 0 0 0 -9
1901166 164 0 0 0 -9
1901157 165 0 0 0 -9
1901113 166 0 0 0 -9
1901413 167 0 0 0 -9
1901172 168 0 0 0 -9
1901090 169 0 0 0 -9
1901153 170 0 0 0 -9
1901174 171 0 0 0 -9
1901031 172 0 0 0 -9
1901072 173 0 0 0 -9
1901081 174 0 0 0 -9
1901395 175 0 0 0 -9
1901317 176 0 0 0 -9
1901185 177 0 0 0 -9
1901255 178 0 0 0 -9
1901038 179 0 0 0 -9
1901206 180 0 0 0 -9
1901424 181 0 0 0 -9
1901095 182 0 0 0 -9
1901424 183 0 0 0 -9
1901231 184 0 0 0 -9
1901336 185 0 0 0 -9
1901301 186 0 0 0 -9
1901316 187 0 0 0 -9
1901187 188 0 0 0 -9
1901197 189 0 0 0 -9
1901149 190 0 0 0 -9
1901290 191 0 0 0 -9
1901384 192 0 0 0 -9
1901193 193 0 0 0 -9
1901162 194 0 0 0 -9
1901032 195 0 0 0 -9
1901172 196 0 0 0 -9
1901219 197 0 0 0 -9
1901009 198 0 0 0 -9
1901346 199 0 0 0 -9
1901425 200 0 0 0 -9
1901045 201 0 0 0 -9
1901152 202 0 0 0 -9
1901160 203 0 0 0 -9
1901029 204 0 0 0 -9
1901184 205 0 0 0 -9
1901001 206 0 0 0 -9
1901036 207 0 0 0 -9
1901317 208 0 0 0 -9
1901179 209 0 0 0 -9
1901313 210 0 0 0 -9
1901177 211 0 0 0 -9
1901336 212 0 0 0 -9
1901211 213 0 0 0 -9
1901091 214 0 0 0 -9
1901119 215 0 0 0 -9
1901019 216 0 0 0 -9
1901361 217 0 0 0 -9
1901306 218 0 0 0 -9
1901201 219 0 0 0 -9
1901106 220 0 0 0 -9
1901375 221 0 0 0 -9
1901150 222 0 0 0 -9
1901108 223 0 0 0 -9
1901037 224 0 0 0 -9
1901096 225 0 0 0 -9
1901096 226 0 0 0 -9
1901101 227 0 0 0 -9
1901245 228 0 0 0 -9
1901038 229 0 0 0 -9
1901089 230 0 0 0 -9
1901169 231 0 0 0 -9
1901154 232 0 0 0 -9
1901242 233 0 0 0 -9
1901019 234 0 0 0 -9
1901108 235 0 0 0 -9
1901067 236 0 0 0 -9
1901162 237 0 0 0 -9
1901148 238 0 0 0 -9
1901071 239 0 0 0 -9
1901153 240 0 0 0 -9
1901163 241 0 0 0 -9
1901206 242 0 0 0 -9
1901425 243 0 0 0 -9
1901214 244 0 0 0 -9
1901038 245 0 0 0 -9
1901034 246 0 0 0 -9
1901105 247 0 0 0 -9
1901168 248 0 0 0 -9
1901175 249 0 0 0 -9
1901183 250 0 0 0 -9
1901072 251 0 0 0 -9
1901071 252 0 0 0 -9
1901168 253 0 0 0 -9
1901202 254 0 0 0 -9
1901425 255 0 0 0 -9
1901015 256 0 0 0 -9
1901246 257 0 0 0 -9
1901024 258 0 0 0 -9
1901336 259 0 0 0 -9
1901351 260 0 0 0 -9
1901024 261 0 0 0 -9
1901372 262 0 0 0 -9
1901364 263 0 0 0 -9
1901024 264 0 0 0 -9
1901150 265 0 0 0 -9
1901259 266 0 0 0 -9
1901195 267 0 0 0 -9
1901024 268 0 0 0 -9
1901036 269 0 0 0 -9
1901313 270 0 0 0 -9
1901038 271 0 0 0 -9
1901067 272 0 0 0 -9
1901150 273 0 0 0 -9
1901038 274 0 0 0 -9
1901150 275 0 0 0 -9
1901364 276 0 0 0 -9
1901086 277 0 0 0 -9
1901015 278 0 0 0 -9
1901219 279 0 0 0 -9
1901219 280 0 0 0 -9
1901305 281 0 0 0 -9
1901312 282 0 0 0 -9
1901313 283 0 0 0 -9
1901185 284 0 0 0 -9
1901117 285 0 0 0 -9
1901205 286 0 0 0 -9
1901196 287 0 0 0 -9
1901037 288 0 0 0 -9
1901033 289 0 0 0 -9
1901302 290 0 0 0 -9
1901024 291 0 0 0 -9
1901206 292 0 0 0 -9
1901193 293 0 0 0 -9
1901209 294 0 0 0 -9
1901148 295 0 0 0 -9
1901198 296 0 0 0 -9
1901290 297 0 0 0 -9
1901266 298 0 0 0 -9
1901153 299 0 0 0 -9
1901088 300 0 0 0 -9
1901195 301 0 0 0 -9
1901149 302 0 0 0 -9
1901164 303 0 0 0 -9
1901119 304 0 0 0 -9
1901395 305 0 0 0 -9
1901395 306 0 0 0 -9
1901089 307 0 0 0 -9
1901160 308 0 0 0 -9
1901038 309 0 0 0 -9
1901176 310 0 0 0 -9
1901204 311 0 0 0 -9
1901154 312 0 0 0 -9
1901097 313 0 0 0 -9
1901091 314 0 0 0 -9
1901091 315 0 0 0 -9
1901153 316 0 0 0 -9
1901424 317 0 0 0 -9
1901148 318 0 0 0 -9
1901201 319 0 0 0 -9
1901353 320 0 0 0 -9
1901105 321 0 0 0 -9
1901088 322 0 0 0 -9
1901087 323 0 0 0 -9
1901360 324 0 0 0 -9
1901119 325 0 0 0 -9
1901148 326 0 0 0 -9
1901247 327 0 0 0 -9
1901150 328 0 0 0 -9
1901204 329 0 0 0 -9
1901206 330 0 0 0 -9
1901363 331 0 0 0 -9
1901227 332 0 0 0 -9
1901097 333 0 0 0 -9
1901319 334 0 0 0 -9
1901302 335 0 0 0 -9
1901016 336 0 0 0 -9
1901160 337 0 0 0 -9
1901088 338 0 0 0 -9
1901243 339 0 0 0 -9
1901351 340 0 0 0 -9
1901231 341 0 0 0 -9
1901179 342 0 0 0 -9
1901373 343 0 0 0 -9
1901185 344 0 0 0 -9
1901204 345 0 0 0 -9
1901158 346 0 0 0 -9
1901302 347 0 0 0 -9
1901016 348 0 0 0 -9
1901126 349 0 0 0 -9
1901184 350 0 0 0 -9
1901228 351 0 0 0 -9
1901165 352 0 0 0 -9
1901164 353 0 0 0 -9
1901424 354 0 0 0 -9
1901067 355 0 0 0 -9
1901230 356 0 0 0 -9
1901090 357 0 0 0 -9
1901037 358 0 0 0 -9
1901118 359 0 0 0 -9
1901118 360 0 0 0 -9
1901188 361 0 0 0 -9
1901029 362 0 0 0 -9
1901381 363 0 0 0 -9
1901220 364 0 0 0 -9
1901001 365 0 0 0 -9
1901169 366 0 0 0 -9
1901366 367 0 0 0 -9
1901177 368 0 0 0 -9
1901266 369 0 0 0 -9
1901203 370 0 0 0 -9
1901201 371 0 0 0 -9
1901164 372 0 0 0 -9
1901228 373 0 0 0 -9
1901175 374 0 0 0 -9
1901107 375 0 0 0 -9
1901190 376 0 0 0 -9
1901162 377 0 0 0 -9
1901092 378 0 0 0 -9
1901395 379 0 0 0 -9
1901368 380 0 0 0 -9
1901206 381 0 0 0 -9
1901227 382 0 0 0 -9
1901170 383 0 0 0 -9
1901053 384 0 0 0 -9
1901203 385 0 0 0 -9
1901178 386 0 0 0 -9
1901242 387 0 0 0 -9
1901169 388 0 0 0 -9
1901119 389 0 0 0 -9
1901113 390 0 0 0 -9
1901203 391 0 0 0 -9
1901322 392 0 0 0 -9
1901205 393 0 0 0 -9
1901201 394 0 0 0 -9
1901020 395 0 0 0 -9
1901029 396 0 0 0 -9
1901087 397 0 0 0 -9
1901203 398 0 0 0 -9
1901413 399 0 0 0 -9
1901097 400 0 0 0 -9
1901176 401 0 0 0 -9
1901199 402 0 0 0 -9
1901191 403 0 0 0 -9
1901037 404 0 0 0 -9
1901372 405 0 0 0 -9
1901097 406 0 0 0 -9
1901232 407 0 0 0 -9
1901319 408 0 0 0 -9
1901199 409 0 0 0 -9
1901364 410 0 0 0 -9
1901313 411 0 0 0 -9
1901088 412 0 0 0 -9
1901242 413 0 0 0 -9
1901248 414 0 0 0 -9
1901169 415 0 0 0 -9
1901379 416 0 0 0 -9
1901245 417 0 0 0 -9
1901424 418 0 0 0 -9
1901088 419 0 0 0 -9
1901019 420 0 0 0 -9
1901160 421 0 0 0 -9
1901087 422 0 0 0 -9
1901016 423 0 0 0 -9
1901255 424 0 0 0 -9
1901248 425 0 0 0 -9
1901088 426 0 0 0 -9
1901199 427 0 0 0 -9
1901424 428 0 0 0 -9
1901166 429 0 0 0 -9
1901246 430 0 0 0 -9
1901204 431 0 0 0 -9
1901302 432 0 0 0 -9
1901031 433 0 0 0 -9
1901161 434 0 0 0 -9
1901194 435 0 0 0 -9
1901099 436 0 0 0 -9
1901114 437 0 0 0 -9
1901316 438 0 0 0 -9
1901111 439 0 0 0 -9
1901424 440 0 0 0 -9
1901242 441 0 0 0 -9
1901119 442 0 0 0 -9
1901190 443 0 0 0 -9
1901175 444 0 0 0 -9
1901242 445 0 0 0 -9
1901016 446 0 0 0 -9
1901369 447 0 0 0 -9
1901174 448 0 0 0 -9
1901353 449 0 0 0 -9
1901114 450 0 0 0 -9
1901351 451 0 0 0 -9
1901150 452 0 0 0 -9
1901093 453 0 0 0 -9
1901361 454 0 0 0 -9
1901113 455 0 0 0 -9
1901097 456 0 0 0 -9
1901189 457 0 0 0 -9
1901213 458 0 0 0 -9
1901332 459 0 0 0 -9
1901243 460 0 0 0 -9
1901190 461 0 0 0 -9
1901307 462 0 0 0 -9
1901160 463 0 0 0 -9
1901368 464 0 0 0 -9
1901088 465 0 0 0 -9
1901291 466 0 0 0 -9
1901184 467 0 0 0 -9
1901160 468 0 0 0 -9
1901169 469 0 0 0 -9
1901160 470 0 0 0 -9
1901358 471 0 0 0 -9
1901381 472 0 0 0 -9
1901024 473 0 0 0 -9
1901204 474 0 0 0 -9
1901231 475 0 0 0 -9
1901210 476 0 0 0 -9
1901177 477 0 0 0 -9
1901150 478 0 0 0 -9
1901242 479 0 0 0 -9
1901088 480 0 0 0 -9
1901149 481 0 0 0 -9
1901193 482 0 0 0 -9
1901176 483 0 0 0 -9
1901204 484 0 0 0 -9
1901032 485 0 0 0 -9
1901107 486 0 0 0 -9
1901196 487 0 0 0 -9
1901178 488 0 0 0 -9
1901202 489 0 0 0 -9
1901425 490 0 0 0 -9
1901071 491 0 0 0 -9
1901114 492 0 0 0 -9
1901197 493 0 0 0 -9
1901214 494 0 0 0 -9
1901199 495 0 0 0 -9
1901101 496 0 0 0 -9
1901114 497 0 0 0 -9
1901424 498 0 0 0 -9
1901364 499 0 0 0 -9
1901015 500 0 0 0 -9
1901184 501 0 0 0 -9
1901202 502 0 0 0 -9
1901022 503 0 0 0 -9
1901126 504 0 0 0 -9
1901082 505 0 0 0 -9
1901196 506 0 0 0 -9
1901179 507 0 0 0 -9
1901168 508 0 0 0 -9
1901202 509 0 0 0 -9
1901105 510 0 0 0 -9
1901316 511 0 0 0 -9
1901296 512 0 0 0 -9
1901203 513 0 0 0 -9
1901184 514 0 0 0 -9
1901202 515 0 0 0 -9
1901202 516 0 0 0 -9
1901170 517 0 0 0 -9
1901197 518 0 0 0 -9
1901177 519 0 0 0 -9
1901347 520 0 0 0 -9
1901150 521 0 0 0 -9
1901169 522 0 0 0 -9
1901191 523 0 0 0 -9
1901191 524 0 0 0 -9
1901126 525 0 0 0 -9
1901245 526 0 0 0 -9
1901154 527 0 0 0 -9
1901364 528 0 0 0 -9
1901369 529 0 0 0 -9
1901106 530 0 0 0 -9
1901090 531 0 0 0 -9
1901363 532 0 0 0 -9
1901195 533 0 0 0 -9
1901312 534 0 0 0 -9
1901113 535 0 0 0 -9
1901313 536 0 0 0 -9
1901425 537 0 0 0 -9
1901312 538 0 0 0 -9
1901107 539 0 0 0 -9
1901188 540 0 0 0 -9
1901009 541 0 0 0 -9
1901242 542 0 0 0 -9
1901187 543 0 0 0 -9
1901213 544 0 0 0 -9
1901256 545 0 0 0 -9
1901103 546 0 0 0 -9
1901022 547 0 0 0 -9
1901178 548 0 0 0 -9
1901154 549 0 0 0 -9
1901108 550 0 0 0 -9
1901088 551 0 0 0 -9
1901385 552 0 0 0 -9
1901376 553 0 0 0 -9
1901197 554 0 0 0 -9
1901378 555 0 0 0 -9
1901203 556 0 0 0 -9
1901259 557 0 0 0 -9
1901180 558 0 0 0 -9
1901262 559 0 0 0 -9
1901312 560 0 0 0 -9
1901042 561 0 0 0 -9
1901163 562 0 0 0 -9
1901369 563 0 0 0 -9
1901019 564 0 0 0 -9
1901288 565 0 0 0 -9
1901087 566 0 0 0 -9
1901096 567 0 0 0 -9
1901004 568 0 0 0 -9
1901192 569 0 0 0 -9
1901170 570 0 0 0 -9
1901183 571 0 0 0 -9
1901413 572 0 0 0 -9
1901347 573 0 0 0 -9
1901177 574 0 0 0 -9
1901097 575 0 0 0 -9
1901095 576 0 0 0 -9
1901319 577 0 0 0 -9
1901199 578 0 0 0 -9
1901148 579 0 0 0 -9
1901197 580 0 0 0 -9
1901178 581 0 0 0 -9
1901042 582 0 0 0 -9
1901067 583 0 0 0 -9
1901031 584 0 0 0 -9
1901211 585 0 0 0 -9
1901184 586 0 0 0 -9
1901385 587 0 0 0 -9
1901361 588 0 0 0 -9
1901001 589 0 0 0 -9
1901413 590 0 0 0 -9
1901219 591 0 0 0 -9
1901199 592 0 0 0 -9
1901262 593 0 0 0 -9
1901037 594 0 0 0 -9
1901210 595 0 0 0 -9
1901038 596 0 0 0 -9
1901246 597 0 0 0 -9
1901168 598 0 0 0 -9
1901087 599 0 0 0 -9
1901149 600 0 0 0 -9
1901171 601 0 0 0 -9
1901183 602 0 0 0 -9
1901107 603 0 0 0 -9
1901025 604 0 0 0 -9
1901322 605 0 0 0 -9
1901190 606 0 0 0 -9
1901291 607 0 0 0 -9
1901003 608 0 0 0 -9
1901030 609 0 0 0 -9
1901369 610 0 0 0 -9
1901413 611 0 0 0 -9
1901373 612 0 0 0 -9
1901203 613 0 0 0 -9
1901317 614 0 0 0 -9
1901165 615 0 0 0 -9
1901022 616 0 0 0 -9
1901119 617 0 0 0 -9
1901230 618 0 0 0 -9
1901293 619 0 0 0 -9
1901082 620 0 0 0 -9
1901160 621 0 0 0 -9
1901214 622 0 0 0 -9
1901198 623 0 0 0 -9
1901219 624 0 0 0 -9
1901010 625 0 0 0 -9
1901227 626 0 0 0 -9
1901038 627 0 0 0 -9
1901211 628 0 0 0 -9
1901164 629 0 0 0 -9
1901424 630 0 0 0 -9
1901190 631 0 0 0 -9
1901157 632 0 0 0 -9
1901087 633 0 0 0 -9
1901306 634 0 0 0 -9
1901165 635 0 0 0 -9
1901395 636 0 0 0 -9
1901148 637 0 0 0 -9
1901374 638 0 0 0 -9
1901023 639 0 0 0 -9
1901007 640 0 0 0 -9
1901288 641 0 0 0 -9
1901167 642 0 0 0 -9
1901001 643 0 0 0 -9
1901374 644 0 0 0 -9
1901163 645 0 0 0 -9
1901201 646 0 0 0 -9
1901088 647 0 0 0 -9
1901169 648 0 0 0 -9
1901395 649 0 0 0 -9
1901107 650 0 0 0 -9
1901219 651 0 0 0 -9
1901371 652 0 0 0 -9
1901177 653 0 0 0 -9
1901173 654 0 0 0 -9
1901245 655 0 0 0 -9
1901019 656 0 0 0 -9
1901360 657 0 0 0 -9
1901163 658 0 0 0 -9
1901174 659 0 0 0 -9
1901118 660 0 0 0 -9
1901209 661 0 0 0 -9
1901157 662 0 0 0 -9
1901231 663 0 0 0 -9
1901219 664 0 0 0 -9
1901088 665 0 0 0 -9
1901347 666 0 0 0 -9
1901196 667 0 0 0 -9
1901029 668 0 0 0 -9
1901374 669 0 0 0 -9
1901114 670 0 0 0 -9
1901369 671 0 0 0 -9
1901172 672 0 0 0 -9
1901296 673 0 0 0 -9
1901152 674 0 0 0 -9
1901293 675 0 0 0 -9
1901202 676 0 0 0 -9
1901266 677 0 0 0 -9
1901016 678 0 0 0 -9
1901295 679 0 0 0 -9
1901102 680 0 0 0 -9
1901153 681 0 0 0 -9
1901199 682 0 0 0 -9
1901345 683 0 0 0 -9
1901246 684 0 0 0 -9
1901375 685 0 0 0 -9
1901164 686 0 0 0 -9
1901111 687 0 0 0 -9
1901094 688 0 0 0 -9
1901184 689 0 0 0 -9
1901262 690 0 0 0 -9
1901227 691 0 0 0 -9
1901361 692 0 0 0 -9
1901088 693 0 0 0 -9
1901094 694 0 0 0 -9
1901154 695 0 0 0 -9
1901170 696 0 0 0 -9
1901375 697 0 0 0 -9
1901185 698 0 0 0 -9
1901242 699 0 0 0 -9
1901377 700 0 0 0 -9
1901184 701 0 0 0 -9
1901157 702 0 0 0 -9
1901296 703 0 0 0 -9
1901413 704 0 0 0 -9
1901376 705 0 0 0 -9
1901202 706 0 0 0 -9
1901322 707 0 0 0 -9
1901244 708 0 0 0 -9
1901338 709 0 0 0 -9
1901259 710 0 0 0 -9
1901106 711 0 0 0 -9
1901034 712 0 0 0 -9
1901022 713 0 0 0 -9
1901360 714 0 0 0 -9
1901228 715 0 0 0 -9
1901219 716 0 0 0 -9
1901108 717 0 0 0 -9
1901345 718 0 0 0 -9
1901203 719 0 0 0 -9
1901322 720 0 0 0 -9
1901211 721 0 0 0 -9
1901096 722 0 0 0 -9
1901019 723 0 0 0 -9
1901096 724 0 0 0 -9
1901227 725 0 0 0 -9
1901093 726 0 0 0 -9
1901087 727 0 0 0 -9
1901092 728 0 0 0 -9
1901351 729 0 0 0 -9
1901214 730 0 0 0 -9
1901105 731 0 0 0 -9
1901031 732 0 0 0 -9
1901010 733 0 0 0 -9
1901081 734 0 0 0 -9
1901098 735 0 0 0 -9
1901098 736 0 0 0 -9
1901177 737 0 0 0 -9
1901203 738 0 0 0 -9
1901089 739 0 0 0 -9
1901332 740 0 0 0 -9
1901024 741 0 0 0 -9
1901009 742 0 0 0 -9
1901024 743 0 0 0 -9
1901071 744 0 0 0 -9
1901108 745 0 0 0 -9
1901164 746 0 0 0 -9
1901171 747 0 0 0 -9
1901212 748 0 0 0 -9
1901026 749 0 0 0 -9
1901220 750 0 0 0 -9
1901302 751 0 0 0 -9
1901163 752 0 0 0 -9
1901119 753 0 0 0 -9
1901245 754 0 0 0 -9
1901038 755 0 0 0 -9
1901227 756 0 0 0 -9
1901190 757 0 0 0 -9
1901113 758 0 0 0 -9
1901424 759 0 0 0 -9
1901173 760 0 0 0 -9
1901189 761 0 0 0 -9
1901198 762 0 0 0 -9
1901174 763 0 0 0 -9
1901363 764 0 0 0 -9
1901196 765 0 0 0 -9
1901395 766 0 0 0 -9
1901099 767 0 0 0 -9
1901114 768 0 0 0 -9
1901201 769 0 0 0 -9
1901430 770 0 0 0 -9
1901361 771 0 0 0 -9
1901210 772 0 0 0 -9
1901195 773 0 0 0 -9
1901203 774 0 0 0 -9
1901227 775 0 0 0 -9
1901252 776 0 0 0 -9
1901199 777 0 0 0 -9
1901152 778 0 0 0 -9
1901024 779 0 0 0 -9
1901067 780 0 0 0 -9
1901430 781 0 0 0 -9
1901375 782 0 0 0 -9
1901245 783 0 0 0 -9
1901170 784 0 0 0 -9
1901164 785 0 0 0 -9
1901199 786 0 0 0 -9
1901244 787 0 0 0 -9
1901312 788 0 0 0 -9
1901189 789 0 0 0 -9
1901025 790 0 0 0 -9
1901290 791 0 0 0 -9
1901089 792 0 0 0 -9
1901202 793 0 0 0 -9
1901347 794 0 0 0 -9
1901219 795 0 0 0 -9
1901372 796 0 0 0 -9
1901015 797 0 0 0 -9
1901190 798 0 0 0 -9
1901069 799 0 0 0 -9
1901072 800 0 0 0 -9
1901316 801 0 0 0 -9
1901022 802 0 0 0 -9
1901197 803 0 0 0 -9
1901373 804 0 0 0 -9
1901306 805 0 0 0 -9
1901114 806 0 0 0 -9
1901200 807 0 0 0 -9
1901196 808 0 0 0 -9
1901358 809 0 0 0 -9
1901210 810 0 0 0 -9
1901213 811 0 0 0 -9
1901244 812 0 0 0 -9
1901072 813 0 0 0 -9
1901360 814 0 0 0 -9
1901205 815 0 0 0 -9
1901209 816 0 0 0 -9
1901148 817 0 0 0 -9
1901293 818 0 0 0 -9
1901072 819 0 0 0 -9
1901002 820 0 0 0 -9
1901162 821 0 0 0 -9
1901154 822 0 0 0 -9
1901152 823 0 0 0 -9
1901366 824 0 0 0 -9
1901153 825 0 0 0 -9
1901177 826 0 0 0 -9
1901242 827 0 0 0 -9
1901153 828 0 0 0 -9
1901344 829 0 0 0 -9
1901067 830 0 0 0 -9
1901174 831 0 0 0 -9
1901100 832 0 0 0 -9
1901301 833 0 0 0 -9
1901344 834 0 0 0 -9
1901154 835 0 0 0 -9
1901196 836 0 0 0 -9
1901002 837 0 0 0 -9
1901195 838 0 0 0 -9
1901045 839 0 0 0 -9
1901092 840 0 0 0 -9
1901200 841 0 0 0 -9
1901313 842 0 0 0 -9
1901201 843 0 0 0 -9
1901067 844 0 0 0 -9
1901199 845 0 0 0 -9
1901170 846 0 0 0 -9
1901200 847 0 0 0 -9
1901033 848 0 0 0 -9
1901204 849 0 0 0 -9
1901088 850 0 0 0 -9
1901361 851 0 0 0 -9
1901346 852 0 0 0 -9
1901174 853 0 0 0 -9
1901201 854 0 0 0 -9
1901161 855 0 0 0 -9
1901228 856 0 0 0 -9
1901231 857 0 0 0 -9
1901245 858 0 0 0 -9
1901089 859 0 0 0 -9
1901232 860 0 0 0 -9
1901086 861 0 0 0 -9
1901035 862 0 0 0 -9
1901067 863 0 0 0 -9
1901197 864 0 0 0 -9
1901385 865 0 0 0 -9
1901162 866 0 0 0 -9
1901101 867 0 0 0 -9
1901373 868 0 0 0 -9
1901170 869 0 0 0 -9
1901231 870 0 0 0 -9
1901204 871 0 0 0 -9
1901303 872 0 0 0 -9
1901004 873 0 0 0 -9
1901307 874 0 0 0 -9
1901091 875 0 0 0 -9
1901198 876 0 0 0 -9
1901041 877 0 0 0 -9
1901153 878 0 0 0 -9
1901162 879 0 0 0 -9
1901160 880 0 0 0 -9
1901162 881 0 0 0 -9
1901203 882 0 0 0 -9
1901177 883 0 0 0 -9
1901090 884 0 0 0 -9
1901172 885 0 0 0 -9
1901376 886 0 0 0 -9
1901097 887 0 0 0 -9
1901162 888 0 0 0 -9
1901117 889 0 0 0 -9
1901091 890 0 0 0 -9
1901149 891 0 0 0 -9
1901067 892 0 0 0 -9
1901171 893 0 0 0 -9
1901363 894 0 0 0 -9
1901160 895 0 0 0 -9
1901201 896 0 0 0 -9
1901177 897 0 0 0 -9
1901255 898 0 0 0 -9
1901160 899 0 0 0 -9
1901205 900 0 0 0 -9
1901032 901 0 0 0 -9
1901126 902 0 0 0 -9
1901010 903 0 0 0 -9
1901306 904 0 0 0 -9
1901034 905 0 0 0 -9
1901361 906 0 0 0 -9
1901196 907 0 0 0 -9
1901016 908 0 0 0 -9
1901345 909 0 0 0 -9
1901201 910 0 0 0 -9
1901213 911 0 0 0 -9
1901219 912 0 0 0 -9
1901305 913 0 0 0 -9
1901306 914 0 0 0 -9
1901105 915 0 0 0 -9
1901197 916 0 0 0 -9
1901201 917 0 0 0 -9
1901227 918 0 0 0 -9
1901072 919 0 0 0 -9
1901169 920 0 0 0 -9
1901197 921 0 0 0 -9
1901101 922 0 0 0 -9
1901364 923 0 0 0 -9
1901107 924 0 0 0 -9
1901202 925 0 0 0 -9
1901246 926 0 0 0 -9
1901148 927 0 0 0 -9
1901322 928 0 0 0 -9
1901344 929 0 0 0 -9
1901424 930 0 0 0 -9
1901034 931 0 0 0 -9
1901177 932 0 0 0 -9
1901082 933 0 0 0 -9
1901195 934 0 0 0 -9
1901090 935 0 0 0 -9
1901178 936 0 0 0 -9
1901015 937 0 0 0 -9
1901160 938 0 0 0 -9
1901038 939 0 0 0 -9
1901230 940 0 0 0 -9
1901377 941 0 0 0 -9
1901203 942 0 0 0 -9
1901332 943 0 0 0 -9
1901231 944 0 0 0 -9
1901119 945 0 0 0 -9
1901243 946 0 0 0 -9
1901290 947 0 0 0 -9
1901149 948 0 0 0 -9
1901097 949 0 0 0 -9
1901031 950 0 0 0 -9
1901029 951 0 0 0 -9
1901172 952 0 0 0 -9
1901198 953 0 0 0 -9
1901107 954 0 0 0 -9
1901331 955 0 0 0 -9
1901037 956 0 0 0 -9
1901245 957 0 0 0 -9
1901113 958 0 0 0 -9
1901113 959 0 0 0 -9
1901119 960 0 0 0 -9
1901015 961 0 0 0 -9
1901196 962 0 0 0 -9
1901033 963 0 0 0 -9
1901332 964 0 0 0 -9
1901322 965 0 0 0 -9
1901203 966 0 0 0 -9
1901301 967 0 0 0 -9
1901086 968 0 0 0 -9
1901193 969 0 0 0 -9
1901302 970 0 0 0 -9
1901200 971 0 0 0 -9
1901213 972 0 0 0 -9
1901296 973 0 0 0 -9
1901227 974 0 0 0 -9
1901290 975 0 0 0 -9
1901089 976 0 0 0 -9
1901424 977 0 0 0 -9
1901322 978 0 0 0 -9
1901371 979 0 0 0 -9
1901196 980 0 0 0 -9
1901162 981 0 0 0 -9
1901346 982 0 0 0 -9
1901345 983 0 0 0 -9
1901255 984 0 0 0 -9
1901332 985 0 0 0 -9
1901035 986 0 0 0 -9
1901197 987 0 0 0 -9
1901162 988 0 0 0 -9
1901312 989 0 0 0 -9
1901195 990 0 0 0 -9
1901187 991 0 0 0 -9
1901316 992 0 0 0 -9
1901160 993 0 0 0 -9
1901087 994 0 0 0 -9
1901203 995 0 0 0 -9
1901366 996 0 0 0 -9
1901230 997 0 0 0 -9
1901316 998 0 0 0 -9
1901024 999 0 0 0 -9
1901424 1000 0 0 0 -9
1901158 1001 0 0 0 -9
1901002 1002 0 0 0 -9
1901366 1003 0 0 0 -9
1901198 1004 0 0 0 -9
1901304 1005 0 0 0 -9
1901336 1006 0 0 0 -9
1901165 1007 0 0 0 -9
1901072 1008 0 0 0 -9
1901001 1009 0 0 0 -9
1901430 1010 0 0 0 -9
1901209 1011 0 0 0 -9
1901347 1012 0 0 0 -9
1901203 1013 0 0 0 -9
1901184 1014 0 0 0 -9
1901093 1015 0 0 0 -9
1901172 1016 0 0 0 -9
1901202 1017 0 0 0 -9
1901089 1018 0 0 0 -9
1901290 1019 0 0 0 -9
1901203 1020 0 0 0 -9
1901369 1021 0 0 0 -9
1901338 1022 0 0 0 -9
1901038 1023 0 0 0 -9
1901163 1024 0 0 0 -9
1901262 1025 0 0 0 -9
1901200 1026 0 0 0 -9
1901072 1027 0 0 0 -9
1901210 1028 0 0 0 -9
1901202 1029 0 0 0 -9
1901219 1030 0 0 0 -9
1901162 1031 0 0 0 -9
1901154 1032 0 0 0 -9
1901189 1033 0 0 0 -9
1901231 1034 0 0 0 -9
1901244 1035 0 0 0 -9
1901164 1036 0 0 0 -9
1901322 1037 0 0 0 -9
1901259 1038 0 0 0 -9
1901290 1039 0 0 0 -9
1901031 1040 0 0 0 -9
1901302 1041 0 0 0 -9
1901209 1042 0 0 0 -9
1901232 1043 0 0 0 -9
1901248 1044 0 0 0 -9
1901016 1045 0 0 0 -9
1901118 1046 0 0 0 -9
1901242 1047 0 0 0 -9
1901198 1048 0 0 0 -9
1901209 1049 0 0 0 -9
1901162 1050 0 0 0 -9
1901165 1051 0 0 0 -9
1901366 1052 0 0 0 -9
1901245 1053 0 0 0 -9
1901163 1054 0 0 0 -9
1901166 1055 0 0 0 -9
1901174 1056 0 0 0 -9
1901091 1057 0 0 0 -9
1901178 1058 0 0 0 -9
1901256 1059 0 0 0 -9
1901340 1060 0 0 0 -9
1901022 1061 0 0 0 -9
1901167 1062 0 0 0 -9
1901035 1063 0 0 0 -9
1901034 1064 0 0 0 -9
1901072 1065 0 0 0 -9
1901185 1066 0 0 0 -9
1901196 1067 0 0 0 -9
1901245 1068 0 0 0 -9
1901317 1069 0 0 0 -9
1901082 1070 0 0 0 -9
1901035 1071 0 0 0 -9
1901071 1072 0 0 0 -9
1901038 1073 0 0 0 -9
1901170 1074 0 0 0 -9
1901202 1075 0 0 0 -9
1901071 1076 0 0 0 -9
1901154 1077 0 0 0 -9
1901035 1078 0 0 0 -9
1901104 1079 0 0 0 -9
1901425 1080 0 0 0 -9
1901022 1081 0 0 0 -9
1901097 1082 0 0 0 -9
1901228 1083 0 0 0 -9
1901395 1084 0 0 0 -9
1901237 1085 0 0 0 -9
1901202 1086 0 0 0 -9
1901170 1087 0 0 0 -9
1901371 1088 0 0 0 -9
1901107 1089 0 0 0 -9
1901290 1090 0 0 0 -9
1901204 1091 0 0 0 -9
1901194 1092 0 0 0 -9
1901105 1093 0 0 0 -9
1901165 1094 0 0 0 -9
1901152 1095 0 0 0 -9
1901366 1096 0 0 0 -9
1901162 1097 0 0 0 -9
1901203 1098 0 0 0 -9
1901196 1099 0 0 0 -9
1901209 1100 0 0 0 -9
1901374 1101 0 0 0 -9
1901430 1102 0 0 0 -9
1901187 1103 0 0 0 -9
1901204 1104 0 0 0 -9
1901023 1105 0 0 0 -9
1901322 1106 0 0 0 -9
1901026 1107 0 0 0 -9
1901165 1108 0 0 0 -9
1901245 1109 0 0 0 -9
1901245 1110 0 0 0 -9
1901180 1111 0 0 0 -9
1901262 1112 0 0 0 -9
1901101 1113 0 0 0 -9
1901100 1114 0 0 0 -9
1901087 1115 0 0 0 -9
1901413 1116 0 0 0 -9
1901196 1117 0 0 0 -9
1901184 1118 0 0 0 -9
1901301 1119 0 0 0 -9
1901194 1120 0 0 0 -9
1901202 1121 0 0 0 -9
1901245 1122 0 0 0 -9
1901126 1123 0 0 0 -9
1901035 1124 0 0 0 -9
1901167 1125 0 0 0 -9
1901425 1126 0 0 0 -9
1901041 1127 0 0 0 -9
1901164 1128 0 0 0 -9
1901395 1129 0 0 0 -9
1901086 1130 0 0 0 -9
1901100 1131 0 0 0 -9
1901032 1132 0 0 0 -9
1901245 1133 0 0 0 -9
1901203 1134 0 0 0 -9
1901190 1135 0 0 0 -9
1901042 1136 0 0 0 -9
1901195 1137 0 0 0 -9
1901246 1138 0 0 0 -9
1901188 1139 0 0 0 -9
1901016 1140 0 0 0 -9
1901104 1141 0 0 0 -9
1901245 1142 0 0 0 -9
1901183 1143 0 0 0 -9
1901164 1144 0 0 0 -9
1901363 1145 0 0 0 -9
1901071 1146 0 0 0 -9
1901430 1147 0 0 0 -9
1901220 1148 0 0 0 -9
1901032 1149 0 0 0 -9
1901247 1150 0 0 0 -9
1901034 1151 0 0 0 -9
1901153 1152 0 0 0 -9
1901351 1153 0 0 0 -9
1901212 1154 0 0 0 -9
1901219 1155 0 0 0 -9
1901118 1156 0 0 0 -9
1901322 1157 0 0 0 -9
1901032 1158 0 0 0 -9
1901290 1159 0 0 0 -9
1901089 1160 0 0 0 -9
1901184 1161 0 0 0 -9
1901179 1162 0 0 0 -9
1901081 1163 0 0 0 -9
1901198 1164 0 0 0 -9
1901174 1165 0 0 0 -9
1901113 1166 0 0 0 -9
1901302 1167 0 0 0 -9
1901375 1168 0 0 0 -9
1901196 1169 0 0 0 -9
1901015 1170 0 0 0 -9
1901184 1171 0 0 0 -9
1901198 1172 0 0 0 -9
1901256 1173 0 0 0 -9
1901266 1174 0 0 0 -9
1901082 1175 0 0 0 -9
1901200 1176 0 0 0 -9
1901102 1177 0 0 0 -9
1901150 1178 0 0 0 -9
1901430 1179 0 0 0 -9
1901344 1180 0 0 0 -9
1901031 1181 0 0 0 -9
1901288 1182 0 0 0 -9
1901096 1183 0 0 0 -9
1901113 1184 0 0 0 -9
1901196 1185 0 0 0 -9
1901302 1186 0 0 0 -9
1901188 1187 0 0 0 -9
1901184 1188 0 0 0 -9
1901183 1189 0 0 0 -9
1901170 1190 0 0 0 -9
1901209 1191 0 0 0 -9
1901009 1192 0 0 0 -9
1901242 1193 0 0 0 -9
1901096 1194 0 0 0 -9
1901242 1195 0 0 0 -9
1901101 1196 0 0 0 -9
1901100 1197 0 0 0 -9
1901162 1198 0 0 0 -9
1901092 1199 0 0 0 -9
1901088 1200 0 0 0 -9
1901332 1201 0 0 0 -9
1901307 1202 0 0 0 -9
1901114 1203 0 0 0 -9
1901010 1204 0 0 0 -9
1901171 1205 0 0 0 -9
1901413 1206 0 0 0 -9
1901111 1207 0 0 0 -9
1901345 1208 0 0 0 -9
1901206 1209 0 0 0 -9
1901091 1210 0 0 0 -9
1901244 1211 0 0 0 -9
1901201 1212 0 0 0 -9
1901153 1213 0 0 0 -9
1901158 1214 0 0 0 -9
1901196 1215 0 0 0 -9
1901161 1216 0 0 0 -9
1901022 1217 0 0 0 -9
1901024 1218 0 0 0 -9
1901244 1219 0 0 0 -9
1901170 1220 0 0 0 -9
1901041 1221 0 0 0 -9
1901220 1222 0 0 0 -9
1901091 1223 0 0 0 -9
1901106 1224 0 0 0 -9
1901097 1225 0 0 0 -9
1901336 1226 0 0 0 -9
1901102 1227 0 0 0 -9
1901025 1228 0 0 0 -9
1901106 1229 0 0 0 -9
1901038 1230 0 0 0 -9
1901197 1231 0 0 0 -9
1901351 1232 0 0 0 -9
1901015 1233 0 0 0 -9
1901200 1234 0 0 0 -9
1901042 1235 0 0 0 -9
1901019 1236 0 0 0 -9
1901228 1237 0 0 0 -9
1901149 1238 0 0 0 -9
1901097 1239 0 0 0 -9
1901367 1240 0 0 0 -9
1901210 1241 0 0 0 -9
1901019 1242 0 0 0 -9
1901117 1243 0 0 0 -9
1901266 1244 0 0 0 -9
1901030 1245 0 0 0 -9
1901024 1246 0 0 0 -9
1901413 1247 0 0 0 -9
1901210 1248 0 0 0 -9
1901019 1249 0 0 0 -9
1901104 1250 0 0 0 -9
1901096 1251 0 0 0 -9
1901102 1252 0 0 0 -9
1901248 1253 0 0 0 -9
1901119 1254 0 0 0 -9
1901082 1255 0 0 0 -9
1901003 1256 0 0 0 -9
1901099 1257 0 0 0 -9
1901190 1258 0 0 0 -9
1901375 1259 0 0 0 -9
1901305 1260 0 0 0 -9
1901187 1261 0 0 0 -9
1901205 1262 0 0 0 -9
1901173 1263 0 0 0 -9
1901413 1264 0 0 0 -9
1901184 1265 0 0 0 -9
1901193 1266 0 0 0 -9
1901117 1267 0 0 0 -9
1901113 1268 0 0 0 -9
1901237 1269 0 0 0 -9
1901196 1270 0 0 0 -9
1901347 1271 0 0 0 -9
1901119 1272 0 0 0 -9
1901246 1273 0 0 0 -9
1901152 1274 0 0 0 -9
1901231 1275 0 0 0 -9
1901031 1276 0 0 0 -9
1901117 1277 0 0 0 -9
1901168 1278 0 0 0 -9
1901022 1279 0 0 0 -9
1901187 1280 0 0 0 -9
1901096 1281 0 0 0 -9
1901361 1282 0 0 0 -9
1901395 1283 0 0 0 -9
1901363 1284 0 0 0 -9
1901204 1285 0 0 0 -9
1901346 1286 0 0 0 -9
1901374 1287 0 0 0 -9
1901152 1288 0 0 0 -9
1901213 1289 0 0 0 -9
1901213 1290 0 0 0 -9
1901203 1291 0 0 0 -9
1901118 1292 0 0 0 -9
1901266 1293 0 0 0 -9
1901117 1294 0 0 0 -9
1901203 1295 0 0 0 -9
1901302 1296 0 0 0 -9
1901366 1297 0 0 0 -9
1901413 1298 0 0 0 -9
1901232 1299 0 0 0 -9
1901030 1300 0 0 0 -9
1901199 1301 0 0 0 -9
1901100 1302 0 0 0 -9
1901336 1303 0 0 0 -9
1901035 1304 0 0 0 -9
1901152 1305 0 0 0 -9
1901368 1306 0 0 0 -9
1901026 1307 0 0 0 -9
1901362 1308 0 0 0 -9
1901331 1309 0 0 0 -9
1901306 1310 0 0 0 -9
1901255 1311 0 0 0 -9
1901252 1312 0 0 0 -9
1901106 1313 0 0 0 -9
1901369 1314 0 0 0 -9
1901371 1315 0 0 0 -9
1901244 1316 0 0 0 -9
1901369 1317 0 0 0 -9
1901071 1318 0 0 0 -9
1901179 1319 0 0 0 -9
1901038 1320 0 0 0 -9
1901353 1321 0 0 0 -9
1901179 1322 0 0 0 -9
1901090 1323 0 0 0 -9
1901413 1324 0 0 0 -9
1901204 1325 0 0 0 -9
1901149 1326 0 0 0 -9
1901086 1327 0 0 0 -9
1901030 1328 0 0 0 -9
1901016 1329 0 0 0 -9
1901087 1330 0 0 0 -9
1901213 1331 0 0 0 -9
1901245 1332 0 0 0 -9
1901088 1333 0 0 0 -9
1901183 1334 0 0 0 -9
1901176 1335 0 0 0 -9
1901165 1336 0 0 0 -9
1901157 1337 0 0 0 -9
1901373 1338 0 0 0 -9
1901304 1339 0 0 0 -9
1901038 1340 0 0 0 -9
1901375 1341 0 0 0 -9
1901424 1342 0 0 0 -9
1901213 1343 0 0 0 -9
1901198 1344 0 0 0 -9
1901026 1345 0 0 0 -9
1901022 1346 0 0 0 -9
1901369 1347 0 0 0 -9
1901169 1348 0 0 0 -9
1901424 1349 0 0 0 -9
1901019 1350 0 0 0 -9
1901098 1351 0 0 0 -9
1901037 1352 0 0 0 -9
1901219 1353 0 0 0 -9
1901158 1354 0 0 0 -9
1901246 1355 0 0 0 -9
1901205 1356 0 0 0 -9
1901082 1357 0 0 0 -9
1901029 1358 0 0 0 -9
1901107 1359 0 0 0 -9
1901246 1360 0 0 0 -9
1901195 1361 0 0 0 -9
1901345 1362 0 0 0 -9
1901154 1363 0 0 0 -9
1901302 1364 0 0 0 -9
1901007 1365 0 0 0 -9
1901099 1366 0 0 0 -9
1901035 1367 0 0 0 -9
1901026 1368 0 0 0 -9
1901119 1369 0 0 0 -9
1901162 1370 0 0 0 -9
1901353 1371 0 0 0 -9
1901162 1372 0 0 0 -9
1901179 1373 0 0 0 -9
1901161 1374 0 0 0 -9
1901199 1375 0 0 0 -9
1901187 1376 0 0 0 -9
1901026 1377 0 0 0 -9
1901154 1378 0 0 0 -9
1901184 1379 0 0 0 -9
1901197 1380 0 0 0 -9
1901200 1381 0 0 0 -9
1901212 1382 0 0 0 -9
1901020 1383 0 0 0 -9
1901196 1384 0 0 0 -9
1901331 1385 0 0 0 -9
1901165 1386 0 0 0 -9
1901211 1387 0 0 0 -9
1901082 1388 0 0 0 -9
1901053 1389 0 0 0 -9
1901029 1390 0 0 0 -9
1901106 1391 0 0 0 -9
1901038 1392 0 0 0 -9
1901256 1393 0 0 0 -9
1901256 1394 0 0 0 -9
1901113 1395 0 0 0 -9
1901159 1396 0 0 0 -9
1901247 1397 0 0 0 -9
1901163 1398 0 0 0 -9
1901195 1399 0 0 0 -9
1901029 1400 0 0 0 -9
1901163 1401 0 0 0 -9
1901015 1402 0 0 0 -9
1901243 1403 0 0 0 -9
1901163 1404 0 0 0 -9
1901087 1405 0 0 0 -9
1901246 1406 0 0 0 -9
1901016 1407 0 0 0 -9
1901381 1408 0 0 0 -9
1901164 1409 0 0 0 -9
1901395 1410 0 0 0 -9
1901025 1411 0 0 0 -9
1901045 1412 0 0 0 -9
1901088 1413 0 0 0 -9
1901313 1414 0 0 0 -9
1901304 1415 0 0 0 -9
1901413 1416 0 0 0 -9
1901171 1417 0 0 0 -9
1901317 1418 0 0 0 -9
1901038 1419 0 0 0 -9
1901322 1420 0 0 0 -9
1901089 1421 0 0 0 -9
1901366 1422 0 0 0 -9
1901003 1423 0 0 0 -9
1901345 1424 0 0 0 -9
1901231 1425 0 0 0 -9
1901160 1426 0 0 0 -9
1901322 1427 0 0 0 -9
1901104 1428 0 0 0 -9
1901072 1429 0 0 0 -9
1901175 1430 0 0 0 -9
1901106 1431 0 0 0 -9
1901020 1432 0 0 0 -9
1901107 1433 0 0 0 -9
1901227 1434 0 0 0 -9
1901313 1435 0 0 0 -9
1901154 1436 0 0 0 -9
1901201 1437 0 0 0 -9
1901152 1438 0 0 0 -9
1901213 1439 0 0 0 -9
1901091 1440 0 0 0 -9
1901245 1441 0 0 0 -9
1901346 1442 0 0 0 -9
1901034 1443 0 0 0 -9
1901087 1444 0 0 0 -9
1901245 1445 0 0 0 -9
1901384 1446 0 0 0 -9
1901183 1447 0 0 0 -9
1901113 1448 0 0 0 -9
1901185 1449 0 0 0 -9
1901351 1450 0 0 0 -9
1901364 1451 0 0 0 -9
1901361 1452 0 0 0 -9
1901179 1453 0 0 0 -9
1901152 1454 0 0 0 -9
1901198 1455 0 0 0 -9
1901237 1456 0 0 0 -9
1901255 1457 0 0 0 -9
1901175 1458 0 0 0 -9
1901196 1459 0 0 0 -9
1901053 1460 0 0 0 -9
1901174 1461 0 0 0 -9
1901119 1462 0 0 0 -9
1901097 1463 0 0 0 -9
1901163 1464 0 0 0 -9
1901294 1465 0 0 0 -9
1901255 1466 0 0 0 -9
1901304 1467 0 0 0 -9
1901033 1468 0 0 0 -9
1901171 1469 0 0 0 -9
1901153 1470 0 0 0 -9
1901162 1471 0 0 0 -9
1901247 1472 0 0 0 -9
1901045 1473 0 0 0 -9
1901152 1474 0 0 0 -9
1901316 1475 0 0 0 -9
1901295 1476 0 0 0 -9
1901089 1477 0 0 0 -9
1901160 1478 0 0 0 -9
1901031 1479 0 0 0 -9
1901163 1480 0 0 0 -9
1901180 1481 0 0 0 -9
1901317 1482 0 0 0 -9
1901381 1483 0 0 0 -9
1901082 1484 0 0 0 -9
1901169 1485 0 0 0 -9
1901154 1486 0 0 0 -9
1901211 1487 0 0 0 -9
1901228 1488 0 0 0 -9
1901413 1489 0 0 0 -9
1901227 1490 0 0 0 -9
1901024 1491 0 0 0 -9
1901369 1492 0 0 0 -9
1901097 1493 0 0 0 -9
1901196 1494 0 0 0 -9
1901002 1495 0 0 0 -9
1901213 1496 0 0 0 -9
1901154 1497 0 0 0 -9
1901194 1498 0 0 0 -9
1901087 1499 0 0 0 -9
1901220 1500 0 0 0 -9
1901366 1501 0 0 0 -9
1901206 1502 0 0 0 -9
1901162 1503 0 0 0 -9
1901262 1504 0 0 0 -9
1901375 1505 0 0 0 -9
1901202 1506 0 0 0 -9
1901211 1507 0 0 0 -9
1901045 1508 0 0 0 -9
1901152 1509 0 0 0 -9
1901020 1510 0 0 0 -9
1901087 1511 0 0 0 -9
1901088 1512 0 0 0 -9
1901150 1513 0 0 0 -9
1901157 1514 0 0 0 -9
1901202 1515 0 0 0 -9
1901322 1516 0 0 0 -9
1901090 1517 0 0 0 -9
1901242 1518 0 0 0 -9
1901336 1519 0 0 0 -9
1901118 1520 0 0 0 -9
1901363 1521 0 0 0 -9
1901376 1522 0 0 0 -9
1901159 1523 0 0 0 -9
1901430 1524 0 0 0 -9
1901032 1525 0 0 0 -9
1901164 1526 0 0 0 -9
1901331 1527 0 0 0 -9
1901117 1528 0 0 0 -9
1901336 1529 0 0 0 -9
1901302 1530 0 0 0 -9
1901165 1531 0 0 0 -9
1901322 1532 0 0 0 -9
1901041 1533 0 0 0 -9
1901425 1534 0 0 0 -9
1901336 1535 0 0 0 -9
1901290 1536 0 0 0 -9
1901161 1537 0 0 0 -9
1901377 1538 0 0 0 -9
1901203 1539 0 0 0 -9
1901313 1540 0 0 0 -9
1901152 1541 0 0 0 -9
1901157 1542 0 0 0 -9
1901232 1543 0 0 0 -9
1901202 1544 0 0 0 -9
1901035 1545 0 0 0 -9
1901385 1546 0 0 0 -9
1901036 1547 0 0 0 -9
1901004 1548 0 0 0 -9
1901201 1549 0 0 0 -9
1901088 1550 0 0 0 -9
1901338 1551 0 0 0 -9
1901180 1552 0 0 0 -9
1901148 1553 0 0 0 -9
1901232 1554 0 0 0 -9
1901352 1555 0 0 0 -9
1901430 1556 0 0 0 -9
1901255 1557 0 0 0 -9
1901163 1558 0 0 0 -9
1901346 1559 0 0 0 -9
1901199 1560 0 0 0 -9
1901035 1561 0 0 0 -9
1901024 1562 0 0 0 -9
1901256 1563 0 0 0 -9
1901322 1564 0 0 0 -9
1901425 1565 0 0 0 -9
1901162 1566 0 0 0 -9
1901009 1567 0 0 0 -9
1901003 1568 0 0 0 -9
1901231 1569 0 0 0 -9
1901306 1570 0 0 0 -9
1901097 1571 0 0 0 -9
1901171 1572 0 0 0 -9
1901211 1573 0 0 0 -9
1901188 1574 0 0 0 -9
1901166 1575 0 0 0 -9
1901385 1576 0 0 0 -9
1901019 1577 0 0 0 -9
1901230 1578 0 0 0 -9
1901003 1579 0 0 0 -9
1901197 1580 0 0 0 -9
1901176 1581 0 0 0 -9
1901105 1582 0 0 0 -9
1901262 1583 0 0 0 -9
